# Supplementary material for: SeMPI 2.0—A Web Server for PKS and NRPS Predictions Combined with Metabolite Screening in Natural Product Databases
Source: Metabolites. 2020 Dec 29;11(1):13. doi: 10.3390/metabo11010013 (PMC7823522; doi:10.3390/metabo11010013)
Supplement: Supplementary file 1 [file metabolites-11-00013-s001.zip]

Archive with 3 entries (3 files):
- abyssomicin_prediction_comparison.docx
- A_domains.csv
- Module_Analysis.csv
