# Supplementary material for: SeMPI 2.0—A Web Server for PKS and NRPS Predictions Combined with Metabolite Screening in Natural Product Databases
Source: Metabolites. 2020 Dec 29;11(1):13. doi: 10.3390/metabo11010013 (PMC7823522; doi:10.3390/metabo11010013)
Supplement: Supplementary file 1 [file metabolites-11-00013-s001.zip › A_domains.csv]

Name	Domain location	Source	Specificity
BGC0000017	4810-6426	MIBiG 2.0	P
BGC0000029	41408-42925	MIBiG 2.0	G
BGC0000032	33175-34659	MIBiG 2.0	P
BGC0000081	105061-108576	MIBiG 2.0
BGC0000097	47209-48723	MIBiG 2.0	G
BGC0000128	19542-21035	MIBiG 2.0	P
BGC0000141	77653-81606	MIBiG 2.0	Y
BGC0000145	20636-22534	MIBiG 2.0
BGC0000150	43884-45650	MIBiG 2.0	Y
BGC0000151	135996-137783	MIBiG 2.0
BGC0000186	49526-61303	MIBiG 2.0	A
BGC0000270	19223-22216	MIBiG 2.0
BGC0000287	9139-12888	MIBiG 2.0	A
BGC0000288	46466-49777	MIBiG 2.0	K
BGC0000289	61067-64258	MIBiG 2.0	dhpg
BGC0000291	45924-64802	MIBiG 2.0	T
BGC0000296	22998-35741	MIBiG 2.0	V
BGC0000298	15751-19029	MIBiG 2.0
BGC0000298	6611-11395	MIBiG 2.0	I
BGC0000299	27671-32224	MIBiG 2.0
BGC0000300	15614-19819	MIBiG 2.0	horn
BGC0000300	19804-26805	MIBiG 2.0
BGC0000300	19804-26805	MIBiG 2.0	S
BGC0000300	5186-8539	MIBiG 2.0	S
BGC0000300	8533-15621	MIBiG 2.0	S
BGC0000300	8533-15621	MIBiG 2.0	S
BGC0000301	1-6501	MIBiG 2.0	K
BGC0000301	1-6501	MIBiG 2.0	R
BGC0000301	17603-21865	MIBiG 2.0	I
BGC0000301	6507-9743	MIBiG 2.0	V
BGC0000301	9882-17606	MIBiG 2.0
BGC0000301	9882-17606	MIBiG 2.0
BGC0000302	14004-17213	MIBiG 2.0
BGC0000302	17408-25105	MIBiG 2.0	A
BGC0000302	17408-25105	MIBiG 2.0
BGC0000302	25102-29313	MIBiG 2.0	P
BGC0000302	7422-13946	MIBiG 2.0	L
BGC0000302	7422-13946	MIBiG 2.0	Y
BGC0000302	745-7332	MIBiG 2.0	K
BGC0000302	745-7332	MIBiG 2.0
BGC0000304	35951-51438	MIBiG 2.0	I
BGC0000306	1-10458	MIBiG 2.0	A
BGC0000306	1-10458	MIBiG 2.0	S
BGC0000306	12315-25208	MIBiG 2.0	hpg
BGC0000306	12315-25208	MIBiG 2.0	A
BGC0000306	12315-25208	MIBiG 2.0	G
BGC0000307	506-35485	MIBiG 2.0	V
BGC0000307	506-35485	MIBiG 2.0	I
BGC0000308	1-7194	MIBiG 2.0	Y
BGC0000308	1-7194	MIBiG 2.0	V
BGC0000310	25258-44337	MIBiG 2.0	H
BGC0000311	7138-16635	MIBiG 2.0	L
BGC0000314	14810-22657	MIBiG 2.0	N
BGC0000314	14810-22657	MIBiG 2.0	V
BGC0000314	22660-32502	MIBiG 2.0	I
BGC0000314	22660-32502	MIBiG 2.0	N
BGC0000315	57287-64540	MIBiG 2.0	E
BGC0000316	13445-20650	MIBiG 2.0	S
BGC0000316	13445-20650	MIBiG 2.0	S
BGC0000316	25196-28366	MIBiG 2.0
BGC0000316	28363-31221	MIBiG 2.0
BGC0000319	20406-31667	MIBiG 2.0	C
BGC0000319	20406-31667	MIBiG 2.0	V
BGC0000319	20406-31667	MIBiG 2.0	aad
BGC0000320	17034-25079	MIBiG 2.0	A
BGC0000320	6845-17020	MIBiG 2.0	A
BGC0000322	11761-13503	MIBiG 2.0	Y
BGC0000323	10885-28374	MIBiG 2.0	Q
BGC0000323	10885-28374	MIBiG 2.0	V
BGC0000323	10885-28374	MIBiG 2.0	L
BGC0000323	10885-28374	MIBiG 2.0	L
BGC0000323	10885-28374	MIBiG 2.0	L
BGC0000323	1142-10639	MIBiG 2.0	L
BGC0000323	1142-10639	MIBiG 2.0	Q
BGC0000323	1142-10639	MIBiG 2.0	L
BGC0000324	1823-8512	MIBiG 2.0
BGC0000324	1823-8512	MIBiG 2.0
BGC0000324	8509-14037	MIBiG 2.0
BGC0000325	3167-14098	MIBiG 2.0
BGC0000326	12011-16606	MIBiG 2.0	Y
BGC0000326	16705-31401	MIBiG 2.0	Y
BGC0000326	5664-12014	MIBiG 2.0	Y
BGC0000327	424-3627	MIBiG 2.0
BGC0000329	15048-21538	MIBiG 2.0
BGC0000329	15048-21538	MIBiG 2.0
BGC0000330	13217-19243	MIBiG 2.0	G
BGC0000330	19281-22376	MIBiG 2.0	D
BGC0000330	22369-31653	MIBiG 2.0	dab
BGC0000330	22369-31653	MIBiG 2.0	D
BGC0000330	8971-12198	MIBiG 2.0	horn
BGC0000331	12779-26965	MIBiG 2.0
BGC0000331	12779-26965	MIBiG 2.0	I
BGC0000331	12779-26965	MIBiG 2.0	F
BGC0000331	12779-26965	MIBiG 2.0
BGC0000331	2349-12782	MIBiG 2.0
BGC0000331	2349-12782	MIBiG 2.0	T
BGC0000331	26962-31215	MIBiG 2.0	I
BGC0000332	10566-24731	MIBiG 2.0
BGC0000332	10566-24731	MIBiG 2.0	F
BGC0000332	10566-24731	MIBiG 2.0	Y
BGC0000332	10566-24731	MIBiG 2.0
BGC0000332	26602-30858	MIBiG 2.0	I
BGC0000332	3953-7249	MIBiG 2.0	Q
BGC0000332	7252-10569	MIBiG 2.0	T
BGC0000333	18423-41780	MIBiG 2.0
BGC0000333	18423-41780	MIBiG 2.0	A
BGC0000333	18423-41780	MIBiG 2.0	W
BGC0000333	18423-41780	MIBiG 2.0	V
BGC0000333	18423-41780	MIBiG 2.0	L
BGC0000333	18423-41780	MIBiG 2.0
BGC0000334	4361-42502	MIBiG 2.0	L
BGC0000335	19123-26763	MIBiG 2.0	F
BGC0000335	19123-26763	MIBiG 2.0	N
BGC0000335	26793-35432	MIBiG 2.0	Y
BGC0000335	5528-18073	MIBiG 2.0	N
BGC0000336	51568-69060	MIBiG 2.0	D
BGC0000336	91070-98209	MIBiG 2.0	E
BGC0000339	11240-19069	MIBiG 2.0	A
BGC0000339	11240-19069	MIBiG 2.0	S
BGC0000339	19078-28485	MIBiG 2.0	V
BGC0000339	19078-28485	MIBiG 2.0	C
BGC0000339	32331-34127	MIBiG 2.0	W
BGC0000341	104002-106581	MIBiG 2.0	T
BGC0000341	55363-76194	MIBiG 2.0	orn
BGC0000341	55363-76194	MIBiG 2.0	T
BGC0000341	55363-76194	MIBiG 2.0
BGC0000341	55363-76194	MIBiG 2.0	hpg
BGC0000341	55363-76194	MIBiG 2.0	hpg
BGC0000341	55363-76194	MIBiG 2.0	hpg
BGC0000341	76191-103151	MIBiG 2.0	hpg
BGC0000341	76191-103151	MIBiG 2.0	S
BGC0000341	76191-103151	MIBiG 2.0
BGC0000341	76191-103151	MIBiG 2.0	G
BGC0000341	76191-103151	MIBiG 2.0
BGC0000341	76191-103151	MIBiG 2.0
BGC0000341	76191-103151	MIBiG 2.0	A
BGC0000341	76191-103151	MIBiG 2.0	hpg
BGC0000344	21749-47230	MIBiG 2.0	V
BGC0000344	21749-47230	MIBiG 2.0	L
BGC0000344	21749-47230	MIBiG 2.0	Q
BGC0000344	21749-47230	MIBiG 2.0	V
BGC0000344	21749-47230	MIBiG 2.0	Q
BGC0000344	21749-47230	MIBiG 2.0	L
BGC0000344	21749-47230	MIBiG 2.0	Q
BGC0000344	21749-47230	MIBiG 2.0	S
BGC0000344	7242-21752	MIBiG 2.0	L
BGC0000344	7242-21752	MIBiG 2.0	S
BGC0000344	7242-21752	MIBiG 2.0	I
BGC0000344	7242-21752	MIBiG 2.0	V
BGC0000345	20803-22779	MIBiG 2.0	L
BGC0000345	7043-13456	MIBiG 2.0	S
BGC0000346	6250-21543	MIBiG 2.0	I
BGC0000346	6250-21543	MIBiG 2.0	T
BGC0000346	6250-21543	MIBiG 2.0	I
BGC0000349	3828-20117	MIBiG 2.0
BGC0000349	3828-20117	MIBiG 2.0
BGC0000350	8319-12653	MIBiG 2.0
BGC0000351	3891-8810	MIBiG 2.0
BGC0000351	8837-15223	MIBiG 2.0	T
BGC0000355	12823-24812	MIBiG 2.0	W
BGC0000358	7443-31169	MIBiG 2.0	V
BGC0000358	7443-31169	MIBiG 2.0	Y
BGC0000358	7443-31169	MIBiG 2.0
BGC0000358	7443-31169	MIBiG 2.0	T
BGC0000358	7443-31169	MIBiG 2.0	N
BGC0000358	7443-31169	MIBiG 2.0	A
BGC0000359	1-4035	MIBiG 2.0	horn
BGC0000359	4060-7284	MIBiG 2.0	S
BGC0000359	7281-18170	MIBiG 2.0	G
BGC0000359	7281-18170	MIBiG 2.0	G
BGC0000359	7281-18170	MIBiG 2.0	R
BGC0000360	19457-21010	MIBiG 2.0	K
BGC0000360	22021-29232	MIBiG 2.0	H
BGC0000360	22021-29232	MIBiG 2.0
BGC0000360	32041-34500	MIBiG 2.0
BGC0000360	37993-39843	MIBiG 2.0	H
BGC0000360	45200-48781	MIBiG 2.0
BGC0000362	44047-54294	MIBiG 2.0
BGC0000362	44047-54294	MIBiG 2.0
BGC0000362	54291-61949	MIBiG 2.0
BGC0000362	54291-61949	MIBiG 2.0	T
BGC0000362	67088-71286	MIBiG 2.0
BGC0000363	20910-31286	MIBiG 2.0
BGC0000363	20910-31286	MIBiG 2.0	F
BGC0000363	31283-39013	MIBiG 2.0
BGC0000363	31283-39013	MIBiG 2.0	T
BGC0000364	21000-31364	MIBiG 2.0
BGC0000364	21000-31364	MIBiG 2.0	F
BGC0000364	31361-39106	MIBiG 2.0
BGC0000364	31361-39106	MIBiG 2.0	T
BGC0000365	32846-40525	MIBiG 2.0	A
BGC0000366	20174-27922	MIBiG 2.0	K
BGC0000366	20174-27922	MIBiG 2.0	H
BGC0000366	27919-34965	MIBiG 2.0	orn
BGC0000366	27919-34965	MIBiG 2.0	S
BGC0000366	8437-12144	MIBiG 2.0	S
BGC0000367	10722-17549	MIBiG 2.0	A
BGC0000367	10722-17549	MIBiG 2.0	V
BGC0000367	17554-40791	MIBiG 2.0	L
BGC0000367	17554-40791	MIBiG 2.0	A
BGC0000367	17554-40791	MIBiG 2.0	V
BGC0000367	17554-40791	MIBiG 2.0	A
BGC0000367	17554-40791	MIBiG 2.0	V
BGC0000367	17554-40791	MIBiG 2.0	V
BGC0000367	40796-59995	MIBiG 2.0	L
BGC0000367	40796-59995	MIBiG 2.0	W
BGC0000367	40796-59995	MIBiG 2.0	L
BGC0000367	40796-59995	MIBiG 2.0	W
BGC0000367	40796-59995	MIBiG 2.0	W
BGC0000369	18328-27489	MIBiG 2.0	Y
BGC0000369	18328-27489	MIBiG 2.0	T
BGC0000369	27532-38469	MIBiG 2.0	Q
BGC0000369	27532-38469	MIBiG 2.0	G
BGC0000369	27532-38469	MIBiG 2.0	T
BGC0000369	43869-50324	MIBiG 2.0	T
BGC0000369	43869-50324	MIBiG 2.0	T
BGC0000369	51868-60414	MIBiG 2.0
BGC0000369	51868-60414	MIBiG 2.0	T
BGC0000371	5453-17938	MIBiG 2.0	G
BGC0000371	5453-17938	MIBiG 2.0	horn
BGC0000371	5453-17938	MIBiG 2.0	R
BGC0000374	15504-31262	MIBiG 2.0	T
BGC0000374	15504-31262	MIBiG 2.0
BGC0000374	15504-31262	MIBiG 2.0
BGC0000374	15504-31262	MIBiG 2.0
BGC0000374	31259-41674	MIBiG 2.0	V
BGC0000374	31259-41674	MIBiG 2.0
BGC0000374	31259-41674	MIBiG 2.0
BGC0000375	1630-5763	MIBiG 2.0	Q
BGC0000376	17168-20551	MIBiG 2.0	S
BGC0000376	24017-28396	MIBiG 2.0	A
BGC0000376	30071-35677	MIBiG 2.0	A
BGC0000377	12037-16746	MIBiG 2.0	F
BGC0000377	16805-24511	MIBiG 2.0	F
BGC0000377	24523-27411	MIBiG 2.0	V
BGC0000377	4196-12010	MIBiG 2.0	L
BGC0000377	4196-12010	MIBiG 2.0	T
BGC0000378	15295-16959	MIBiG 2.0	E
BGC0000378	21587-37369	MIBiG 2.0	S
BGC0000378	21587-37369	MIBiG 2.0	W
BGC0000378	21587-37369	MIBiG 2.0
BGC0000378	2934-4727	MIBiG 2.0
BGC0000378	42086-47017	MIBiG 2.0
BGC0000378	48496-50091	MIBiG 2.0	I
BGC0000379	22788-25616	MIBiG 2.0	D
BGC0000379	32712-42275	MIBiG 2.0	pip
BGC0000379	32712-42275	MIBiG 2.0
BGC0000379	42386-62701	MIBiG 2.0	D
BGC0000379	42386-62701	MIBiG 2.0	G
BGC0000379	42386-62701	MIBiG 2.0	D
BGC0000379	42386-62701	MIBiG 2.0	G
BGC0000379	42386-62701	MIBiG 2.0	G
BGC0000379	42386-62701	MIBiG 2.0	T
BGC0000379	62701-69918	MIBiG 2.0	P
BGC0000379	62701-69918	MIBiG 2.0	I
BGC0000380	12385-13953	MIBiG 2.0	P
BGC0000380	20648-29653	MIBiG 2.0	C
BGC0000380	48758-53011	MIBiG 2.0	P
BGC0000381	19423-30189	MIBiG 2.0	D
BGC0000381	19423-30189	MIBiG 2.0	L
BGC0000381	19423-30189	MIBiG 2.0	V
BGC0000381	30247-34095	MIBiG 2.0	I
BGC0000381	8661-19403	MIBiG 2.0	L
BGC0000381	8661-19403	MIBiG 2.0	L
BGC0000381	8661-19403	MIBiG 2.0	Q
BGC0000383	412-3609	MIBiG 2.0	T
BGC0000383	4900-17382	MIBiG 2.0	A
BGC0000384	2740-10182	MIBiG 2.0	W
BGC0000384	2740-10182	MIBiG 2.0	V
BGC0000385	80817-92306	MIBiG 2.0	L
BGC0000385	80817-92306	MIBiG 2.0	F
BGC0000385	80817-92306	MIBiG 2.0	L
BGC0000385	80817-92306	MIBiG 2.0	L
BGC0000385	92306-117916	MIBiG 2.0	R
BGC0000385	92306-117916	MIBiG 2.0	I
BGC0000385	92306-117916	MIBiG 2.0	T
BGC0000385	92306-117916	MIBiG 2.0	G
BGC0000385	92306-117916	MIBiG 2.0	L
BGC0000385	92306-117916	MIBiG 2.0	N
BGC0000385	92306-117916	MIBiG 2.0	S
BGC0000387	5133-8579	MIBiG 2.0
BGC0000388	18309-29315	MIBiG 2.0
BGC0000388	18309-29315	MIBiG 2.0	Y
BGC0000389	1-12924	MIBiG 2.0	I
BGC0000389	1-12924	MIBiG 2.0	L
BGC0000389	1-12924	MIBiG 2.0	S
BGC0000389	1-12924	MIBiG 2.0	T
BGC0000389	12921-24248	MIBiG 2.0	S
BGC0000389	12921-24248	MIBiG 2.0	I
BGC0000389	12921-24248	MIBiG 2.0	L
BGC0000391	1146-9767	MIBiG 2.0	W
BGC0000391	1146-9767	MIBiG 2.0	I
BGC0000392	7525-17757	MIBiG 2.0
BGC0000392	7525-17757	MIBiG 2.0	R
BGC0000393	2462-45286	MIBiG 2.0	Y
BGC0000393	2462-45286	MIBiG 2.0	K
BGC0000393	2462-45286	MIBiG 2.0	S
BGC0000393	2462-45286	MIBiG 2.0
BGC0000393	2462-45286	MIBiG 2.0	A
BGC0000393	2462-45286	MIBiG 2.0	L
BGC0000393	2462-45286	MIBiG 2.0
BGC0000393	2462-45286	MIBiG 2.0	S
BGC0000393	2462-45286	MIBiG 2.0	V
BGC0000393	2462-45286	MIBiG 2.0	S
BGC0000394	15407-18046	MIBiG 2.0
BGC0000394	19203-23657	MIBiG 2.0
BGC0000394	30195-39491	MIBiG 2.0
BGC0000394	30195-39491	MIBiG 2.0
BGC0000395	10419-21497	MIBiG 2.0	R
BGC0000395	10419-21497	MIBiG 2.0	Y
BGC0000395	10419-21497	MIBiG 2.0	Y
BGC0000395	21494-27271	MIBiG 2.0	Y
BGC0000395	21494-27271	MIBiG 2.0	S
BGC0000396	1368-9317	MIBiG 2.0	T
BGC0000396	9320-13162	MIBiG 2.0	R
BGC0000397	19700-34111	MIBiG 2.0	S
BGC0000397	19700-34111	MIBiG 2.0	P
BGC0000397	19700-34111	MIBiG 2.0
BGC0000397	19700-34111	MIBiG 2.0	I
BGC0000397	8496-19703	MIBiG 2.0	G
BGC0000397	8496-19703	MIBiG 2.0	Q
BGC0000397	8496-19703	MIBiG 2.0	Y
BGC0000398	11026-24123	MIBiG 2.0	V
BGC0000398	11026-24123	MIBiG 2.0	L
BGC0000398	11026-24123	MIBiG 2.0	S
BGC0000398	11026-24123	MIBiG 2.0	T
BGC0000398	24120-38810	MIBiG 2.0	L
BGC0000398	24120-38810	MIBiG 2.0	S
BGC0000398	24120-38810	MIBiG 2.0	V
BGC0000398	24120-38810	MIBiG 2.0	L
BGC0000398	4357-10734	MIBiG 2.0	E
BGC0000398	4357-10734	MIBiG 2.0	L
BGC0000399	22669-37374	MIBiG 2.0	L
BGC0000399	22669-37374	MIBiG 2.0	S
BGC0000399	22669-37374	MIBiG 2.0	V
BGC0000399	22669-37374	MIBiG 2.0	L
BGC0000399	2886-9251	MIBiG 2.0	E
BGC0000399	2886-9251	MIBiG 2.0	L
BGC0000399	9569-22672	MIBiG 2.0
BGC0000399	9569-22672	MIBiG 2.0	L
BGC0000399	9569-22672	MIBiG 2.0	S
BGC0000399	9569-22672	MIBiG 2.0	T
BGC0000400	1-19818	MIBiG 2.0	V
BGC0000400	1-19818	MIBiG 2.0	T
BGC0000400	1-19818	MIBiG 2.0	orn
BGC0000400	1-19818	MIBiG 2.0	orn
BGC0000400	1-19818	MIBiG 2.0	S
BGC0000400	19991-39241	MIBiG 2.0	K
BGC0000400	19991-39241	MIBiG 2.0	V
BGC0000400	19991-39241	MIBiG 2.0	S
BGC0000400	19991-39241	MIBiG 2.0	I
BGC0000400	19991-39241	MIBiG 2.0	P
BGC0000400	39356-48868	MIBiG 2.0	K
BGC0000400	39356-48868	MIBiG 2.0	I
BGC0000400	39356-48868	MIBiG 2.0	V
BGC0000401	5773-12882	MIBiG 2.0	T
BGC0000401	5773-12882	MIBiG 2.0	A
BGC0000402	1-7806	MIBiG 2.0	S
BGC0000402	1-7806	MIBiG 2.0	N
BGC0000402	7943-24052	MIBiG 2.0	N
BGC0000402	7943-24052	MIBiG 2.0	Y
BGC0000402	7943-24052	MIBiG 2.0	Q
BGC0000402	7943-24052	MIBiG 2.0	P
BGC0000403	33932-37249	MIBiG 2.0	L
BGC0000403	3838-8364	MIBiG 2.0	dab
BGC0000403	8405-33826	MIBiG 2.0	dab
BGC0000403	8405-33826	MIBiG 2.0	F
BGC0000403	8405-33826	MIBiG 2.0	I
BGC0000403	8405-33826	MIBiG 2.0	L
BGC0000403	8405-33826	MIBiG 2.0	dab
BGC0000403	8405-33826	MIBiG 2.0	V
BGC0000403	8405-33826	MIBiG 2.0	L
BGC0000405	25677-37052	MIBiG 2.0	C
BGC0000407	12104-19786	MIBiG 2.0	T
BGC0000407	12104-19786	MIBiG 2.0	Y
BGC0000407	19804-27471	MIBiG 2.0
BGC0000407	19804-27471	MIBiG 2.0	E
BGC0000407	27497-38347	MIBiG 2.0	Q
BGC0000407	27497-38347	MIBiG 2.0	Y
BGC0000407	27497-38347	MIBiG 2.0	P
BGC0000407	38355-42194	MIBiG 2.0	I
BGC0000407	4394-12079	MIBiG 2.0	orn
BGC0000407	4394-12079	MIBiG 2.0	E
BGC0000408	1-14862	MIBiG 2.0	T
BGC0000408	1-14862	MIBiG 2.0	F
BGC0000408	1-14862	MIBiG 2.0	dab
BGC0000408	1-14862	MIBiG 2.0	dab
BGC0000408	15017-18325	MIBiG 2.0	T
BGC0000411	2701-9060	MIBiG 2.0	E
BGC0000411	2701-9060	MIBiG 2.0	L
BGC0000411	31509-42830	MIBiG 2.0	V
BGC0000411	31509-42830	MIBiG 2.0	S
BGC0000411	31509-42830	MIBiG 2.0	L
BGC0000411	9088-31512	MIBiG 2.0	I
BGC0000411	9088-31512	MIBiG 2.0	Q
BGC0000411	9088-31512	MIBiG 2.0	S
BGC0000411	9088-31512	MIBiG 2.0	V
BGC0000411	9088-31512	MIBiG 2.0	I
BGC0000411	9088-31512	MIBiG 2.0	L
BGC0000411	9088-31512	MIBiG 2.0	S
BGC0000413	160681-173709	MIBiG 2.0	E
BGC0000413	160681-173709	MIBiG 2.0	Y
BGC0000413	160681-173709	MIBiG 2.0	dab
BGC0000413	23151-36383	MIBiG 2.0
BGC0000413	23151-36383	MIBiG 2.0
BGC0000413	23151-36383	MIBiG 2.0
BGC0000413	36396-42977	MIBiG 2.0	K
BGC0000413	42977-54124	MIBiG 2.0	R
BGC0000413	42977-54124	MIBiG 2.0	S
BGC0000413	42977-54124	MIBiG 2.0	S
BGC0000414	20420-23668	MIBiG 2.0	A
BGC0000414	30796-35256	MIBiG 2.0	Y
BGC0000414	36462-39179	MIBiG 2.0	Y
BGC0000415	12759-20753	MIBiG 2.0
BGC0000415	12759-20753	MIBiG 2.0
BGC0000415	3314-12751	MIBiG 2.0
BGC0000415	3314-12751	MIBiG 2.0
BGC0000415	34133-35965	MIBiG 2.0
BGC0000416	1-4683	MIBiG 2.0	L
BGC0000416	4680-9344	MIBiG 2.0	V
BGC0000416	9341-15337	MIBiG 2.0	V
BGC0000417	820-7920	MIBiG 2.0	D
BGC0000417	820-7920	MIBiG 2.0	T
BGC0000418	10275-16457	MIBiG 2.0	Y
BGC0000418	10275-16457	MIBiG 2.0	hpg
BGC0000418	16454-19603	MIBiG 2.0
BGC0000418	19978-31968	MIBiG 2.0	hpg
BGC0000418	19978-31968	MIBiG 2.0	Y
BGC0000418	19978-31968	MIBiG 2.0	hpg
BGC0000418	32056-37617	MIBiG 2.0
BGC0000418	55101-56837	MIBiG 2.0
BGC0000419	14663-16396	MIBiG 2.0
BGC0000419	33761-39322	MIBiG 2.0
BGC0000419	39479-51463	MIBiG 2.0	hpg
BGC0000419	39479-51463	MIBiG 2.0	Y
BGC0000419	39479-51463	MIBiG 2.0	hpg
BGC0000419	51788-54940	MIBiG 2.0
BGC0000419	54937-61125	MIBiG 2.0	Y
BGC0000419	54937-61125	MIBiG 2.0	hpg
BGC0000421	5898-9089	MIBiG 2.0	Y
BGC0000421	9093-13391	MIBiG 2.0	Y
BGC0000422	24414-29924	MIBiG 2.0	A
BGC0000422	30061-33309	MIBiG 2.0	G
BGC0000422	33306-37763	MIBiG 2.0	Y
BGC0000423	4964-24022	MIBiG 2.0	S
BGC0000423	4964-24022	MIBiG 2.0
BGC0000423	4964-24022	MIBiG 2.0	horn
BGC0000423	4964-24022	MIBiG 2.0
BGC0000423	4964-24022	MIBiG 2.0	horn
BGC0000424	6093-33575	MIBiG 2.0	D
BGC0000424	6093-33575	MIBiG 2.0	S
BGC0000424	6093-33575	MIBiG 2.0	D
BGC0000424	6093-33575	MIBiG 2.0	T
BGC0000424	6093-33575	MIBiG 2.0	S
BGC0000425	24044-43444	MIBiG 2.0	L
BGC0000425	24044-43444	MIBiG 2.0	V
BGC0000425	24044-43444	MIBiG 2.0	L
BGC0000425	24044-43444	MIBiG 2.0	V
BGC0000425	24044-43444	MIBiG 2.0	Q
BGC0000425	24044-43444	MIBiG 2.0	V
BGC0000425	43822-64995	MIBiG 2.0	T
BGC0000425	43822-64995	MIBiG 2.0	I
BGC0000425	43822-64995	MIBiG 2.0
BGC0000425	43822-64995	MIBiG 2.0	dab
BGC0000425	43822-64995	MIBiG 2.0	dhbu
BGC0000425	43822-64995	MIBiG 2.0	L
BGC0000425	4806-24047	MIBiG 2.0	P
BGC0000425	4806-24047	MIBiG 2.0	S
BGC0000425	4806-24047	MIBiG 2.0	L
BGC0000425	4806-24047	MIBiG 2.0	V
BGC0000425	4806-24047	MIBiG 2.0	dhbu
BGC0000425	4806-24047	MIBiG 2.0	Q
BGC0000426	1-3243	MIBiG 2.0	F
BGC0000426	3268-11658	MIBiG 2.0	W
BGC0000426	3268-11658	MIBiG 2.0	A
BGC0000428	2831-7342	MIBiG 2.0	Y
BGC0000429	26089-40332	MIBiG 2.0	A
BGC0000429	26089-40332	MIBiG 2.0	N
BGC0000429	26089-40332	MIBiG 2.0	G
BGC0000429	26089-40332	MIBiG 2.0	S
BGC0000429	40329-54515	MIBiG 2.0	P
BGC0000429	40329-54515	MIBiG 2.0	Y
BGC0000429	40329-54515	MIBiG 2.0	W
BGC0000429	40329-54515	MIBiG 2.0	F
BGC0000429	54509-66241	MIBiG 2.0	L
BGC0000429	54509-66241	MIBiG 2.0	L
BGC0000429	54509-66241	MIBiG 2.0	G
BGC0000430	5278-17793	MIBiG 2.0	P
BGC0000430	5278-17793	MIBiG 2.0	R
BGC0000430	5278-17793	MIBiG 2.0
BGC0000431	17837-21391	MIBiG 2.0
BGC0000431	17837-21391	MIBiG 2.0	S
BGC0000431	17837-21391	MIBiG 2.0
BGC0000431	17837-21391	MIBiG 2.0	T
BGC0000431	17837-21391	MIBiG 2.0	T
BGC0000431	17837-21391	MIBiG 2.0	V
BGC0000431	17837-21391	MIBiG 2.0	K
BGC0000431	17837-21391	MIBiG 2.0	G
BGC0000431	17837-21391	MIBiG 2.0	S
BGC0000432	15476-17464	MIBiG 2.0	L
BGC0000432	25099-26778	MIBiG 2.0	L
BGC0000432	4808-6325	MIBiG 2.0	L
BGC0000433	19334-30094	MIBiG 2.0	D
BGC0000433	19334-30094	MIBiG 2.0	L
BGC0000433	19334-30094	MIBiG 2.0	V
BGC0000433	30129-33965	MIBiG 2.0	L
BGC0000433	8558-19312	MIBiG 2.0	L
BGC0000433	8558-19312	MIBiG 2.0	L
BGC0000433	8558-19312	MIBiG 2.0	E
BGC0000434	26823-28571	MIBiG 2.0	W
BGC0000434	35089-42852	MIBiG 2.0	A
BGC0000434	35089-42852	MIBiG 2.0	S
BGC0000434	42861-52334	MIBiG 2.0
BGC0000434	42861-52334	MIBiG 2.0	C
BGC0000435	10568-28357	MIBiG 2.0	T
BGC0000435	10568-28357	MIBiG 2.0	V
BGC0000435	10568-28357	MIBiG 2.0
BGC0000435	10568-28357	MIBiG 2.0	L
BGC0000435	10568-28357	MIBiG 2.0	L
BGC0000435	1065-10571	MIBiG 2.0	L
BGC0000435	1065-10571	MIBiG 2.0	Q
BGC0000435	1065-10571	MIBiG 2.0	L
BGC0000436	2525-6862	MIBiG 2.0	V
BGC0000436	6976-19461	MIBiG 2.0	V
BGC0000436	6976-19461	MIBiG 2.0	K
BGC0000437	2471-30967	MIBiG 2.0	S
BGC0000437	2471-30967	MIBiG 2.0	dab
BGC0000437	2471-30967	MIBiG 2.0	dab
BGC0000437	2471-30967	MIBiG 2.0	N
BGC0000437	2471-30967	MIBiG 2.0	S
BGC0000437	2471-30967	MIBiG 2.0	F
BGC0000437	2471-30967	MIBiG 2.0	dhbu
BGC0000437	2471-30967	MIBiG 2.0	D
BGC0000437	33477-35321	MIBiG 2.0	T
BGC0000437	38553-54671	MIBiG 2.0
BGC0000437	38553-54671	MIBiG 2.0
BGC0000437	38553-54671	MIBiG 2.0
BGC0000437	38553-54671	MIBiG 2.0
BGC0000437	54668-71077	MIBiG 2.0
BGC0000437	54668-71077	MIBiG 2.0
BGC0000437	54668-71077	MIBiG 2.0
BGC0000437	54668-71077	MIBiG 2.0
BGC0000437	54668-71077	MIBiG 2.0
BGC0000437	71503-112116	MIBiG 2.0
BGC0000437	71503-112116	MIBiG 2.0
BGC0000437	71503-112116	MIBiG 2.0
BGC0000437	71503-112116	MIBiG 2.0
BGC0000437	71503-112116	MIBiG 2.0
BGC0000437	71503-112116	MIBiG 2.0
BGC0000437	71503-112116	MIBiG 2.0
BGC0000437	71503-112116	MIBiG 2.0
BGC0000437	71503-112116	MIBiG 2.0
BGC0000437	71503-112116	MIBiG 2.0
BGC0000437	71503-112116	MIBiG 2.0
BGC0000439	11584-28905	MIBiG 2.0	D
BGC0000439	11584-28905	MIBiG 2.0	D
BGC0000439	11584-28905	MIBiG 2.0	T
BGC0000439	11584-28905	MIBiG 2.0	W
BGC0000439	11584-28905	MIBiG 2.0	G
BGC0000439	28902-50819	MIBiG 2.0	D
BGC0000439	28902-50819	MIBiG 2.0	A
BGC0000439	28902-50819	MIBiG 2.0	D
BGC0000439	28902-50819	MIBiG 2.0	orn
BGC0000439	28902-50819	MIBiG 2.0	G
BGC0000439	28902-50819	MIBiG 2.0	A
BGC0000439	50821-57978	MIBiG 2.0
BGC0000439	50821-57978	MIBiG 2.0	G
BGC0000440	30078-42281	MIBiG 2.0	Y
BGC0000441	23471-35674	MIBiG 2.0	Y
BGC0000443	21737-35314	MIBiG 2.0	dhbu
BGC0000443	21737-35314	MIBiG 2.0	D
BGC0000443	21737-35314	MIBiG 2.0	T
BGC0000443	35640-37484	MIBiG 2.0	T
BGC0000443	5609-21733	MIBiG 2.0	orn
BGC0000443	5609-21733	MIBiG 2.0	D
BGC0000443	5609-21733	MIBiG 2.0	K
BGC0000443	5609-21733	MIBiG 2.0	H
BGC0000443	5609-21733	MIBiG 2.0	S
BGC0000444	10210-14568	MIBiG 2.0	R
BGC0000444	14565-19082	MIBiG 2.0	W
BGC0000445	11847-13637	MIBiG 2.0
BGC0000445	16438-18744	MIBiG 2.0	C
BGC0000445	16438-18744	MIBiG 2.0
BGC0000445	28979-38401	MIBiG 2.0	C
BGC0000445	44152-49566	MIBiG 2.0	P
BGC0000445	44152-49566	MIBiG 2.0	E
BGC0000445	49635-53672	MIBiG 2.0	L
BGC0000446	17602-21972	MIBiG 2.0	P
BGC0000447	14451-24293	MIBiG 2.0	V
BGC0000447	14451-24293	MIBiG 2.0	S
BGC0000447	14451-24293	MIBiG 2.0	L
BGC0000447	24290-34258	MIBiG 2.0	V
BGC0000447	24290-34258	MIBiG 2.0	V
BGC0000447	24290-34258	MIBiG 2.0	L
BGC0000447	34255-44247	MIBiG 2.0	L
BGC0000447	34255-44247	MIBiG 2.0	V
BGC0000447	34255-44247	MIBiG 2.0	Q
BGC0000447	44558-65716	MIBiG 2.0	T
BGC0000447	44558-65716	MIBiG 2.0	L
BGC0000447	44558-65716	MIBiG 2.0
BGC0000447	44558-65716	MIBiG 2.0	dab
BGC0000447	44558-65716	MIBiG 2.0	T
BGC0000447	44558-65716	MIBiG 2.0	K
BGC0000447	4795-14454	MIBiG 2.0	P
BGC0000447	4795-14454	MIBiG 2.0	S
BGC0000447	4795-14454	MIBiG 2.0	T
BGC0000448	1985-6613	MIBiG 2.0	P
BGC0000449	47138-58360	MIBiG 2.0	I
BGC0000449	47138-58360	MIBiG 2.0	V
BGC0000449	47138-58360	MIBiG 2.0	A
BGC0000449	4869-46985	MIBiG 2.0	dab
BGC0000449	4869-46985	MIBiG 2.0	I
BGC0000449	4869-46985	MIBiG 2.0	E
BGC0000449	4869-46985	MIBiG 2.0	dab
BGC0000449	4869-46985	MIBiG 2.0	G
BGC0000449	4869-46985	MIBiG 2.0	G
BGC0000449	4869-46985	MIBiG 2.0	S
BGC0000449	4869-46985	MIBiG 2.0	W
BGC0000449	4869-46985	MIBiG 2.0	S
BGC0000449	4869-46985	MIBiG 2.0	dab
BGC0000452	11983-22752	MIBiG 2.0	F
BGC0000452	11983-22752	MIBiG 2.0	F
BGC0000452	11983-22752	MIBiG 2.0	P
BGC0000452	22858-42321	MIBiG 2.0	Q
BGC0000452	22858-42321	MIBiG 2.0	Y
BGC0000452	22858-42321	MIBiG 2.0	V
BGC0000452	22858-42321	MIBiG 2.0	orn
BGC0000452	22858-42321	MIBiG 2.0	N
BGC0000452	22858-42321	MIBiG 2.0	L
BGC0000454	7494-16001	MIBiG 2.0	S
BGC0000454	7494-16001	MIBiG 2.0	R
BGC0000455	17541-29693	MIBiG 2.0	hpg
BGC0000455	17541-29693	MIBiG 2.0	bht
BGC0000455	17541-29693	MIBiG 2.0	hpg
BGC0000455	29714-35290	MIBiG 2.0	dhpg
BGC0000455	49099-50781	MIBiG 2.0
BGC0000455	7730-17188	MIBiG 2.0	bht
BGC0000455	7730-17188	MIBiG 2.0	N
BGC0000455	7730-17188	MIBiG 2.0	L
BGC0000456	1-26762	MIBiG 2.0	T
BGC0000456	1-26762	MIBiG 2.0	A
BGC0000456	1-26762	MIBiG 2.0	Q
BGC0000456	1-26762	MIBiG 2.0	V
BGC0000457	2048-6040	MIBiG 2.0	orn
BGC0000458	11597-14818	MIBiG 2.0
BGC0000458	14908-18174	MIBiG 2.0
BGC0000458	415-6786	MIBiG 2.0	S
BGC0000459	21154-38325	MIBiG 2.0	L
BGC0000459	21154-38325	MIBiG 2.0	A
BGC0000459	21154-38325	MIBiG 2.0
BGC0000459	21154-38325	MIBiG 2.0	G
BGC0000459	38322-43025	MIBiG 2.0	P
BGC0000459	50629-64296	MIBiG 2.0	G
BGC0000459	5544-13460	MIBiG 2.0	L
BGC0000459	5544-13460	MIBiG 2.0	T
BGC0000459	77728-85563	MIBiG 2.0	S
BGC0000459	92365-94791	MIBiG 2.0	C
BGC0000461	22955-50851	MIBiG 2.0	N
BGC0000461	22955-50851	MIBiG 2.0	S
BGC0000461	22955-50851	MIBiG 2.0	G
BGC0000461	22955-50851	MIBiG 2.0	S
BGC0000461	22955-50851	MIBiG 2.0	F
BGC0000461	22955-50851	MIBiG 2.0	L
BGC0000461	22955-50851	MIBiG 2.0	orn
BGC0000461	784-22974	MIBiG 2.0	N
BGC0000461	784-22974	MIBiG 2.0	W
BGC0000461	784-22974	MIBiG 2.0	orn
BGC0000461	784-22974	MIBiG 2.0	E
BGC0000461	784-22974	MIBiG 2.0	V
BGC0000462	3709-10056	MIBiG 2.0	E
BGC0000462	3709-10056	MIBiG 2.0	G
BGC0000462	16253-27655	MIBiG 2.0	S
BGC0000462	16253-27655	MIBiG 2.0	I
BGC0000462	16253-27655	MIBiG 2.0
BGC0000462	3354-16256	MIBiG 2.0	V
BGC0000462	3354-16256	MIBiG 2.0	L
BGC0000462	3354-16256	MIBiG 2.0	S
BGC0000462	3354-16256	MIBiG 2.0	L
BGC0000463	1-25461	MIBiG 2.0	V
BGC0000463	1-25461	MIBiG 2.0	L
BGC0000463	1-25461	MIBiG 2.0	Q
BGC0000463	1-25461	MIBiG 2.0	S
BGC0000463	1-25461	MIBiG 2.0	Q
BGC0000463	1-25461	MIBiG 2.0	V
BGC0000463	1-25461	MIBiG 2.0	L
BGC0000463	1-25461	MIBiG 2.0	Q
BGC0000463	25458-39980	MIBiG 2.0	L
BGC0000463	25458-39980	MIBiG 2.0	Q
BGC0000463	25458-39980	MIBiG 2.0
BGC0000463	25458-39980	MIBiG 2.0	L
BGC0000464	31655-38383	MIBiG 2.0	V
BGC0000464	31655-38383	MIBiG 2.0	V
BGC0000464	38380-53205	MIBiG 2.0
BGC0000464	38380-53205	MIBiG 2.0	P
BGC0000464	38380-53205	MIBiG 2.0	V
BGC0000464	38380-53205	MIBiG 2.0	A
BGC0000464	55215-77147	MIBiG 2.0	A
BGC0000464	55215-77147	MIBiG 2.0	V
BGC0000464	55215-77147	MIBiG 2.0	P
BGC0000464	55215-77147	MIBiG 2.0	L
BGC0000464	55215-77147	MIBiG 2.0	I
BGC0000464	55215-77147	MIBiG 2.0	S
BGC0000464	55215-77147	MIBiG 2.0	V
BGC0000464	77134-83853	MIBiG 2.0	V
BGC0000464	77134-83853	MIBiG 2.0	I
BGC0000464	83850-98732	MIBiG 2.0
BGC0000464	83850-98732	MIBiG 2.0	P
BGC0000464	83850-98732	MIBiG 2.0	V
BGC0000464	83850-98732	MIBiG 2.0	A
BGC0000464	8757-31655	MIBiG 2.0	A
BGC0000464	8757-31655	MIBiG 2.0	V
BGC0000464	8757-31655	MIBiG 2.0	L
BGC0000464	8757-31655	MIBiG 2.0	I
BGC0000464	8757-31655	MIBiG 2.0	P
BGC0000464	8757-31655	MIBiG 2.0	S
BGC0000464	8757-31655	MIBiG 2.0	V
BGC0000465	1-6003	MIBiG 2.0	F
BGC0000465	6000-10043	MIBiG 2.0	L
BGC0000712	1517-4849	MIBiG 2.0
BGC0000727	14654-18505	MIBiG 2.0
BGC0000816	13142-20179	MIBiG 2.0	W
BGC0000816	13142-20179	MIBiG 2.0	P
BGC0000818	9103-15780	MIBiG 2.0	P
BGC0000818	9103-15780	MIBiG 2.0	W
BGC0000819	1606-8955	MIBiG 2.0	W
BGC0000819	1606-8955	MIBiG 2.0	P
BGC0000832	4043-5845	MIBiG 2.0
BGC0000833	3625-5424	MIBiG 2.0
BGC0000834	3076-4878	MIBiG 2.0
BGC0000876	72-2105	MIBiG 2.0
BGC0000891	5942-7498	MIBiG 2.0	P
BGC0000921	9882-11663	MIBiG 2.0	P
BGC0000949	42329-45592	MIBiG 2.0
BGC0000950	10789-13350	MIBiG 2.0	dab
BGC0000950	32220-33788	MIBiG 2.0
BGC0000950	5930-8485	MIBiG 2.0	Y
BGC0000951	11961-14510	MIBiG 2.0	Y
BGC0000951	17292-18875	MIBiG 2.0	F
BGC0000951	19411-21957	MIBiG 2.0	W
BGC0000952	18663-33209	MIBiG 2.0
BGC0000952	33206-40981	MIBiG 2.0
BGC0000952	33206-40981	MIBiG 2.0	T
BGC0000952	4749-12434	MIBiG 2.0
BGC0000952	50843-58903	MIBiG 2.0
BGC0000952	77875-93396	MIBiG 2.0
BGC0000953	31329-33794	MIBiG 2.0	S
BGC0000954	35383-39609	MIBiG 2.0	S
BGC0000955	11416-27699	MIBiG 2.0	C
BGC0000955	11416-27699	MIBiG 2.0	G
BGC0000955	11416-27699	MIBiG 2.0	S
BGC0000955	4229-11416	MIBiG 2.0	C
BGC0000955	4229-11416	MIBiG 2.0	G
BGC0000957	26843-29383	MIBiG 2.0	A
BGC0000958	2449-11142	MIBiG 2.0	T
BGC0000959	9129-21064	MIBiG 2.0
BGC0000960	33636-38261	MIBiG 2.0
BGC0000960	7202-10513	MIBiG 2.0
BGC0000961	12152-16492	MIBiG 2.0
BGC0000961	2855-4501	MIBiG 2.0
BGC0000963	2182-3918	MIBiG 2.0
BGC0000963	24406-30894	MIBiG 2.0	H
BGC0000963	24406-30894	MIBiG 2.0	N
BGC0000963	43263-51290	MIBiG 2.0	N
BGC0000963	43263-51290	MIBiG 2.0	N
BGC0000963	65778-68585	MIBiG 2.0	C
BGC0000963	9211-17736	MIBiG 2.0
BGC0000963	9211-17736	MIBiG 2.0
BGC0000963	9211-17736	MIBiG 2.0
BGC0000964	11740-22692	MIBiG 2.0
BGC0000964	11740-22692	MIBiG 2.0
BGC0000964	11740-22692	MIBiG 2.0
BGC0000966	23210-30664	MIBiG 2.0
BGC0000966	30674-33826	MIBiG 2.0
BGC0000967	125766-140192	MIBiG 2.0	S
BGC0000967	140205-148229	MIBiG 2.0	A
BGC0000967	20404-31761	MIBiG 2.0	S
BGC0000967	31828-51879	MIBiG 2.0	G
BGC0000967	51876-65756	MIBiG 2.0	S
BGC0000968	4198-16239	MIBiG 2.0	W
BGC0000969	23105-26461	MIBiG 2.0	A
BGC0000971	21692-23530	MIBiG 2.0
BGC0000972	21095-27595	MIBiG 2.0	G
BGC0000972	21095-27595	MIBiG 2.0	G
BGC0000972	30721-35517	MIBiG 2.0	S
BGC0000972	41762-51382	MIBiG 2.0	A
BGC0000973	26548-34206	MIBiG 2.0	C
BGC0000973	34203-37478	MIBiG 2.0	L
BGC0000973	42017-46105	MIBiG 2.0
BGC0000974	32700-41591	MIBiG 2.0	A
BGC0000974	47269-51879	MIBiG 2.0	A
BGC0000975	29220-35051	MIBiG 2.0	L
BGC0000976	44157-53744	MIBiG 2.0	C
BGC0000977	12739-24462	MIBiG 2.0	W
BGC0000978	19303-28056	MIBiG 2.0
BGC0000979	2739-6921	MIBiG 2.0
BGC0000980	2739-6921	MIBiG 2.0
BGC0000981	32332-41085	MIBiG 2.0
BGC0000982	22528-26457	MIBiG 2.0
BGC0000982	26454-36314	MIBiG 2.0
BGC0000983	16334-28707	MIBiG 2.0	F
BGC0000984	1-18531	MIBiG 2.0	orn
BGC0000984	1-18531	MIBiG 2.0	S
BGC0000984	1-18531	MIBiG 2.0	R
BGC0000984	1-18531	MIBiG 2.0
BGC0000984	1-18531	MIBiG 2.0	dhbu
BGC0000984	18531-28526	MIBiG 2.0	T
BGC0000984	18531-28526	MIBiG 2.0	G
BGC0000984	18531-28526	MIBiG 2.0	D
BGC0000984	33171-38540	MIBiG 2.0	S
BGC0000984	33171-38540	MIBiG 2.0	A
BGC0000985	15724-27285	MIBiG 2.0	T
BGC0000985	15724-27285	MIBiG 2.0	L
BGC0000985	47969-54460	MIBiG 2.0	F
BGC0000986	29429-33760	MIBiG 2.0	D
BGC0000989	4263-8495	MIBiG 2.0	C
BGC0000990	4699-8931	MIBiG 2.0	C
BGC0000991	6260-10492	MIBiG 2.0	C
BGC0000993	18333-27506	MIBiG 2.0	S
BGC0000993	18333-27506	MIBiG 2.0	L
BGC0000993	27503-33181	MIBiG 2.0	dhbu
BGC0000995	18014-23326	MIBiG 2.0	T
BGC0000996	1084-9537	MIBiG 2.0	orn
BGC0000997	24585-27836	MIBiG 2.0	T
BGC0000998	10722-18092	MIBiG 2.0
BGC0001000	24086-35923	MIBiG 2.0	C
BGC0001001	53274-56750	MIBiG 2.0	A
BGC0001002	16076-25111	MIBiG 2.0
BGC0001002	16076-25111	MIBiG 2.0
BGC0001005	11667-18644	MIBiG 2.0	T
BGC0001005	18726-30332	MIBiG 2.0	D
BGC0001005	18726-30332	MIBiG 2.0	G
BGC0001005	18726-30332	MIBiG 2.0	E
BGC0001005	30402-36782	MIBiG 2.0	V
BGC0001005	30402-36782	MIBiG 2.0	Y
BGC0001008	50248-53595	MIBiG 2.0	Y
BGC0001009	21033-30887	MIBiG 2.0
BGC0001011	21568-26286	MIBiG 2.0	pip
BGC0001013	21638-26311	MIBiG 2.0	pip
BGC0001014	3876-16682	MIBiG 2.0	C
BGC0001015	13178-23644	MIBiG 2.0	E
BGC0001015	33731-42181	MIBiG 2.0	A
BGC0001015	33731-42181	MIBiG 2.0	S
BGC0001015	48704-52600	MIBiG 2.0	R
BGC0001016	37522-45888	MIBiG 2.0	A
BGC0001016	37522-45888	MIBiG 2.0	S
BGC0001016	45906-52307	MIBiG 2.0
BGC0001016	52304-56158	MIBiG 2.0	R
BGC0001018	23920-28080	MIBiG 2.0	I
BGC0001018	2804-6142	MIBiG 2.0	D
BGC0001018	6145-9462	MIBiG 2.0	T
BGC0001018	9459-23657	MIBiG 2.0
BGC0001018	9459-23657	MIBiG 2.0	I
BGC0001018	9459-23657	MIBiG 2.0	Y
BGC0001018	9459-23657	MIBiG 2.0	R
BGC0001019	25335-32156	MIBiG 2.0	N
BGC0001019	36844-49269	MIBiG 2.0	W
BGC0001019	36844-49269	MIBiG 2.0	G
BGC0001019	36844-49269	MIBiG 2.0	G
BGC0001019	49344-58049	MIBiG 2.0	G
BGC0001020	14584-17772	MIBiG 2.0
BGC0001020	32687-34426	MIBiG 2.0	L
BGC0001020	40774-42396	MIBiG 2.0
BGC0001021	15394-19638	MIBiG 2.0
BGC0001022	3275-7822	MIBiG 2.0
BGC0001023	15705-29111	MIBiG 2.0
BGC0001023	15705-29111	MIBiG 2.0	Q
BGC0001023	15705-29111	MIBiG 2.0	A
BGC0001023	6498-15671	MIBiG 2.0	L
BGC0001024	13537-17409	MIBiG 2.0	C
BGC0001025	30409-57357	MIBiG 2.0	G
BGC0001026	4157-16022	MIBiG 2.0
BGC0001027	12431-16999	MIBiG 2.0	K
BGC0001027	17007-20510	MIBiG 2.0	S
BGC0001027	7329-12434	MIBiG 2.0	K
BGC0001029	23208-37514	MIBiG 2.0	Q
BGC0001029	23208-37514	MIBiG 2.0	G
BGC0001029	37517-52732	MIBiG 2.0	F
BGC0001029	37517-52732	MIBiG 2.0	I
BGC0001029	37517-52732	MIBiG 2.0	P
BGC0001029	37517-52732	MIBiG 2.0	P
BGC0001033	1-7767	MIBiG 2.0
BGC0001033	22176-26174	MIBiG 2.0
BGC0001033	26221-29520	MIBiG 2.0	S
BGC0001033	39884-48106	MIBiG 2.0	G
BGC0001033	54260-58753	MIBiG 2.0	N
BGC0001033	7806-16844	MIBiG 2.0	A
BGC0001034	10735-22728	MIBiG 2.0	A
BGC0001036	13694-21445	MIBiG 2.0
BGC0001036	13694-21445	MIBiG 2.0
BGC0001036	20806-29235	MIBiG 2.0
BGC0001036	20806-29235	MIBiG 2.0
BGC0001036	29232-34220	MIBiG 2.0
BGC0001037	1801-14106	MIBiG 2.0	F
BGC0001039	9040-15483	MIBiG 2.0
BGC0001039	9040-15483	MIBiG 2.0
BGC0001041	12529-14427	MIBiG 2.0
BGC0001042	19885-30714	MIBiG 2.0
BGC0001042	19885-30714	MIBiG 2.0
BGC0001042	19885-30714	MIBiG 2.0
BGC0001043	5685-15155	MIBiG 2.0
BGC0001045	19864-32109	MIBiG 2.0
BGC0001045	19864-32109	MIBiG 2.0
BGC0001045	19864-32109	MIBiG 2.0
BGC0001046	20598-22301	MIBiG 2.0
BGC0001047	6217-18789	MIBiG 2.0
BGC0001048	16093-22491	MIBiG 2.0	H
BGC0001048	16093-22491	MIBiG 2.0	N
BGC0001048	22488-25754	MIBiG 2.0	A
BGC0001048	30349-33774	MIBiG 2.0	T
BGC0001048	33771-41999	MIBiG 2.0	S
BGC0001048	33771-41999	MIBiG 2.0	N
BGC0001048	48585-56447	MIBiG 2.0	C
BGC0001048	48585-56447	MIBiG 2.0	A
BGC0001050	1-16158	MIBiG 2.0
BGC0001051	55016-75007	MIBiG 2.0
BGC0001053	40144-48021	MIBiG 2.0
BGC0001053	40144-48021	MIBiG 2.0
BGC0001053	48011-58558	MIBiG 2.0
BGC0001056	25460-37969	MIBiG 2.0	H
BGC0001056	25460-37969	MIBiG 2.0	N
BGC0001056	25460-37969	MIBiG 2.0	N
BGC0001056	37969-44511	MIBiG 2.0	V
BGC0001056	37969-44511	MIBiG 2.0	T
BGC0001058	13584-19979	MIBiG 2.0	H
BGC0001058	19976-23293	MIBiG 2.0
BGC0001058	30650-38794	MIBiG 2.0
BGC0001058	52903-55446	MIBiG 2.0	C
BGC0001058	80243-83659	MIBiG 2.0
BGC0001059	13227-18950	MIBiG 2.0
BGC0001059	13227-18950	MIBiG 2.0
BGC0001059	28077-29654	MIBiG 2.0
BGC0001059	29629-37317	MIBiG 2.0
BGC0001059	48084-54620	MIBiG 2.0
BGC0001059	48084-54620	MIBiG 2.0
BGC0001070	105617-113008	MIBiG 2.0
BGC0001070	105617-113008	MIBiG 2.0
BGC0001070	120247-123468	MIBiG 2.0
BGC0001070	123771-127067	MIBiG 2.0
BGC0001070	127105-128673	MIBiG 2.0
BGC0001070	44173-48825	MIBiG 2.0	G
BGC0001070	84680-87781	MIBiG 2.0
BGC0001071	17094-41852	MIBiG 2.0	G
BGC0001071	17094-41852	MIBiG 2.0	P
BGC0001085	1497-9014	MIBiG 2.0
BGC0001085	1497-9014	MIBiG 2.0
BGC0001088	19003-24882	MIBiG 2.0
BGC0001088	30166-50805	MIBiG 2.0
BGC0001088	30166-50805	MIBiG 2.0
BGC0001088	52382-55207	MIBiG 2.0	N
BGC0001089	47347-63648	MIBiG 2.0	A
BGC0001089	8427-23375	MIBiG 2.0
BGC0001089	8427-23375	MIBiG 2.0	G
BGC0001090	11141-27232	MIBiG 2.0	N
BGC0001090	11141-27232	MIBiG 2.0	Y
BGC0001090	11141-27232	MIBiG 2.0	S
BGC0001090	11141-27232	MIBiG 2.0	E
BGC0001090	27277-39225	MIBiG 2.0	N
BGC0001090	3197-11056	MIBiG 2.0	T
BGC0001090	3197-11056	MIBiG 2.0	S
BGC0001091	57906-69557	MIBiG 2.0	G
BGC0001092	1509-28568	MIBiG 2.0	G
BGC0001095	13739-24514	MIBiG 2.0	E
BGC0001095	13739-24514	MIBiG 2.0	Y
BGC0001095	13739-24514	MIBiG 2.0	P
BGC0001095	24540-32189	MIBiG 2.0	V
BGC0001095	24540-32189	MIBiG 2.0	E
BGC0001095	32205-39902	MIBiG 2.0
BGC0001095	32205-39902	MIBiG 2.0	Y
BGC0001095	39928-47586	MIBiG 2.0
BGC0001095	39928-47586	MIBiG 2.0	E
BGC0001095	9917-13720	MIBiG 2.0	I
BGC0001098	17145-33233	MIBiG 2.0	P
BGC0001101	109367-110917	MIBiG 2.0	A
BGC0001101	24778-28095	MIBiG 2.0
BGC0001101	37317-40721	MIBiG 2.0
BGC0001101	44970-47732	MIBiG 2.0
BGC0001101	54157-59394	MIBiG 2.0
BGC0001105	21358-36513	MIBiG 2.0	G
BGC0001106	20505-43718	MIBiG 2.0	G
BGC0001106	56198-62179	MIBiG 2.0	S
BGC0001106	80335-83925	MIBiG 2.0	G
BGC0001108	12407-38212	MIBiG 2.0	G
BGC0001108	39565-58365	MIBiG 2.0	R
BGC0001110	20598-58535	MIBiG 2.0	G
BGC0001111	49812-73226	MIBiG 2.0	S
BGC0001111	6639-43580	MIBiG 2.0	G
BGC0001112	11310-31478	MIBiG 2.0	S
BGC0001114	22470-46580	MIBiG 2.0	T
BGC0001115	74663-78031	MIBiG 2.0
BGC0001116	1189-9204	MIBiG 2.0	dab
BGC0001116	1189-9204	MIBiG 2.0	T
BGC0001116	18576-26345	MIBiG 2.0	S
BGC0001117	12303-18479	MIBiG 2.0	V
BGC0001117	23076-38321	MIBiG 2.0	T
BGC0001117	23076-38321	MIBiG 2.0	W
BGC0001117	23076-38321	MIBiG 2.0	L
BGC0001117	7255-10242	MIBiG 2.0	pip
BGC0001125	2060-10672	MIBiG 2.0	P
BGC0001125	2060-10672	MIBiG 2.0	N
BGC0001125	26336-35569	MIBiG 2.0	V
BGC0001125	35566-42678	MIBiG 2.0
BGC0001125	35566-42678	MIBiG 2.0	dhbu
BGC0001125	42729-53207	MIBiG 2.0	N
BGC0001125	42729-53207	MIBiG 2.0	A
BGC0001125	42729-53207	MIBiG 2.0	dhbu
BGC0001125	53421-56729	MIBiG 2.0	T
BGC0001127	11181-19943	MIBiG 2.0	Y
BGC0001127	11181-19943	MIBiG 2.0	T
BGC0001127	20030-30973	MIBiG 2.0	G
BGC0001127	20030-30973	MIBiG 2.0	T
BGC0001127	30990-39770	MIBiG 2.0
BGC0001127	30990-39770	MIBiG 2.0	H
BGC0001127	6246-11117	MIBiG 2.0	T
BGC0001128	36-15686	MIBiG 2.0	L
BGC0001128	36-15686	MIBiG 2.0	F
BGC0001128	36-15686	MIBiG 2.0	L
BGC0001128	36-15686	MIBiG 2.0	L
BGC0001128	36-15686	MIBiG 2.0	V
BGC0001132	1-12417	MIBiG 2.0	L
BGC0001132	1-12417	MIBiG 2.0	V
BGC0001132	1-12417	MIBiG 2.0	V
BGC0001132	1-12417	MIBiG 2.0	V
BGC0001133	20001-31823	MIBiG 2.0	L
BGC0001133	20001-31823	MIBiG 2.0	L
BGC0001133	31828-45888	MIBiG 2.0	S
BGC0001133	31828-45888	MIBiG 2.0
BGC0001133	31828-45888	MIBiG 2.0	L
BGC0001133	31828-45888	MIBiG 2.0	T
BGC0001135	1-16848	MIBiG 2.0	L
BGC0001135	1-16848	MIBiG 2.0	R
BGC0001135	1-16848	MIBiG 2.0	R
BGC0001135	1-16848	MIBiG 2.0	R
BGC0001135	1-16848	MIBiG 2.0	R
BGC0001147	22668-25859	MIBiG 2.0
BGC0001149	1410-8675	MIBiG 2.0	P
BGC0001149	1410-8675	MIBiG 2.0	S
BGC0001152	6944-30670	MIBiG 2.0	V
BGC0001152	6944-30670	MIBiG 2.0	Y
BGC0001152	6944-30670	MIBiG 2.0
BGC0001152	6944-30670	MIBiG 2.0	T
BGC0001152	6944-30670	MIBiG 2.0	N
BGC0001152	6944-30670	MIBiG 2.0	A
BGC0001153	14920-18228	MIBiG 2.0	T
BGC0001153	22005-40826	MIBiG 2.0	T
BGC0001153	22005-40826	MIBiG 2.0	dab
BGC0001153	22005-40826	MIBiG 2.0	dab
BGC0001153	22005-40826	MIBiG 2.0	dab
BGC0001153	22005-40826	MIBiG 2.0	dab
BGC0001153	9-14765	MIBiG 2.0	L
BGC0001153	9-14765	MIBiG 2.0	dab
BGC0001153	9-14765	MIBiG 2.0	F
BGC0001153	9-14765	MIBiG 2.0	dab
BGC0001154	9102-10877	MIBiG 2.0
BGC0001168	1-2967	MIBiG 2.0	N
BGC0001178	14564-18673	MIBiG 2.0	dhpg
BGC0001178	19111-31326	MIBiG 2.0	hpg
BGC0001178	19111-31326	MIBiG 2.0	Y
BGC0001178	19111-31326	MIBiG 2.0	hpg
BGC0001178	31360-36972	MIBiG 2.0	dhpg
BGC0001178	8313-14567	MIBiG 2.0	Y
BGC0001178	8313-14567	MIBiG 2.0	hpg
BGC0001183	129391-132630	MIBiG 2.0
BGC0001183	141815-151312	MIBiG 2.0
BGC0001183	141815-151312	MIBiG 2.0
BGC0001183	141815-151312	MIBiG 2.0
BGC0001185	1-7128	MIBiG 2.0	T
BGC0001185	1-7128	MIBiG 2.0	G
BGC0001187	9546-12209	MIBiG 2.0	G
BGC0001192	1-14997	MIBiG 2.0	L
BGC0001192	1-14997	MIBiG 2.0	dab
BGC0001192	1-14997	MIBiG 2.0	L
BGC0001192	1-14997	MIBiG 2.0	dab
BGC0001192	15150-18458	MIBiG 2.0	T
BGC0001192	22294-41172	MIBiG 2.0	T
BGC0001192	22294-41172	MIBiG 2.0	dab
BGC0001192	22294-41172	MIBiG 2.0	dab
BGC0001192	22294-41172	MIBiG 2.0	dab
BGC0001192	22294-41172	MIBiG 2.0	dab
BGC0001193	16250-19384	MIBiG 2.0	C
BGC0001193	72-5129	MIBiG 2.0
BGC0001195	11670-16304	MIBiG 2.0	pip
BGC0001196	15838-22605	MIBiG 2.0	L
BGC0001196	15838-22605	MIBiG 2.0	I
BGC0001196	23190-30323	MIBiG 2.0	L
BGC0001196	23190-30323	MIBiG 2.0	W
BGC0001196	7768-15696	MIBiG 2.0	G
BGC0001196	7768-15696	MIBiG 2.0	N
BGC0001202	10326-17990	MIBiG 2.0	T
BGC0001202	22596-24317	MIBiG 2.0	L
BGC0001203	2857-16992	MIBiG 2.0	V
BGC0001203	2857-16992	MIBiG 2.0	T
BGC0001203	2857-16992	MIBiG 2.0	A
BGC0001203	2857-16992	MIBiG 2.0	L
BGC0001207	27250-46377	MIBiG 2.0	T
BGC0001207	27250-46377	MIBiG 2.0	A
BGC0001207	27250-46377	MIBiG 2.0
BGC0001207	27250-46377	MIBiG 2.0	I
BGC0001207	27250-46377	MIBiG 2.0	S
BGC0001207	7977-27245	MIBiG 2.0	I
BGC0001207	7977-27245	MIBiG 2.0	S
BGC0001207	7977-27245	MIBiG 2.0	Q
BGC0001207	7977-27245	MIBiG 2.0	I
BGC0001207	7977-27245	MIBiG 2.0	I
BGC0001207	7977-27245	MIBiG 2.0	F
BGC0001208	3345-9614	MIBiG 2.0	E
BGC0001208	3345-9614	MIBiG 2.0	L
BGC0001208	15039-29504	MIBiG 2.0	S
BGC0001208	15039-29504	MIBiG 2.0	L
BGC0001208	15039-29504	MIBiG 2.0	I
BGC0001208	15039-29504	MIBiG 2.0	L
BGC0001208	2128-15042	MIBiG 2.0	L
BGC0001208	2128-15042	MIBiG 2.0	L
BGC0001208	2128-15042	MIBiG 2.0	S
BGC0001208	2128-15042	MIBiG 2.0	T
BGC0001211	2476-24696	MIBiG 2.0	S
BGC0001211	2476-24696	MIBiG 2.0	horn
BGC0001211	2476-24696	MIBiG 2.0	S
BGC0001211	2476-24696	MIBiG 2.0
BGC0001211	2476-24696	MIBiG 2.0	S
BGC0001211	2476-24696	MIBiG 2.0
BGC0001212	30501-35132	MIBiG 2.0
BGC0001212	35165-45550	MIBiG 2.0
BGC0001212	35165-45550	MIBiG 2.0
BGC0001214	16156-20772	MIBiG 2.0
BGC0001214	20790-31691	MIBiG 2.0	L
BGC0001214	20790-31691	MIBiG 2.0	V
BGC0001214	5165-16174	MIBiG 2.0	T
BGC0001214	5165-16174	MIBiG 2.0	Y
BGC0001214	5165-16174	MIBiG 2.0
BGC0001216	2525-11218	MIBiG 2.0
BGC0001216	2525-11218	MIBiG 2.0	T
BGC0001220	56222-78301	MIBiG 2.0
BGC0001228	16271-25651	MIBiG 2.0
BGC0001228	16271-25651	MIBiG 2.0	C
BGC0001228	25661-33358	MIBiG 2.0	A
BGC0001230	10615-22797	MIBiG 2.0	F
BGC0001230	10615-22797	MIBiG 2.0	T
BGC0001230	10615-22797	MIBiG 2.0	hpg
BGC0001230	22794-27458	MIBiG 2.0	V
BGC0001230	27455-31411	MIBiG 2.0	G
BGC0001230	37027-44697	MIBiG 2.0	T
BGC0001230	6623-10618	MIBiG 2.0	S
BGC0001231	28287-34856	MIBiG 2.0	N
BGC0001231	39472-51792	MIBiG 2.0	W
BGC0001231	39472-51792	MIBiG 2.0	G
BGC0001231	39472-51792	MIBiG 2.0	G
BGC0001231	51789-60668	MIBiG 2.0	G
BGC0001233	21744-38087	MIBiG 2.0
BGC0001233	21744-38087	MIBiG 2.0	hpg
BGC0001233	21744-38087	MIBiG 2.0	V
BGC0001233	21744-38087	MIBiG 2.0
BGC0001233	38216-61951	MIBiG 2.0
BGC0001233	38216-61951	MIBiG 2.0	hpg
BGC0001233	38216-61951	MIBiG 2.0
BGC0001233	38216-61951	MIBiG 2.0	V
BGC0001233	38216-61951	MIBiG 2.0
BGC0001233	61953-72176	MIBiG 2.0	F
BGC0001233	61953-72176	MIBiG 2.0	D
BGC0001233	61953-72176	MIBiG 2.0	hpg
BGC0001234	2990-6118	MIBiG 2.0
BGC0001234	9067-12159	MIBiG 2.0
BGC0001235	26678-40243	MIBiG 2.0	C
BGC0001235	26678-40243	MIBiG 2.0	F
BGC0001235	26678-40243	MIBiG 2.0	V
BGC0001236	1255-2988	MIBiG 2.0	C
BGC0001237	1-2811	MIBiG 2.0	C
BGC0001297	15696-17498	MIBiG 2.0	S
BGC0001297	17542-20478	MIBiG 2.0	N
BGC0001297	22137-27815	MIBiG 2.0
BGC0001297	27812-35542	MIBiG 2.0	F
BGC0001297	27812-35542	MIBiG 2.0	L
BGC0001297	35546-43249	MIBiG 2.0	Y
BGC0001297	35546-43249	MIBiG 2.0
BGC0001308	8106-11120	MIBiG 2.0
BGC0001312	18615-29936	MIBiG 2.0
BGC0001312	18615-29936	MIBiG 2.0
BGC0001312	18615-29936	MIBiG 2.0
BGC0001312	5734-18618	MIBiG 2.0
BGC0001312	5734-18618	MIBiG 2.0
BGC0001312	5734-18618	MIBiG 2.0
BGC0001312	5734-18618	MIBiG 2.0
BGC0001342	56174-76006	MIBiG 2.0	C
BGC0001344	12483-17045	MIBiG 2.0	Y
BGC0001344	17042-24928	MIBiG 2.0	V
BGC0001344	17042-24928	MIBiG 2.0	I
BGC0001344	24918-35453	MIBiG 2.0	C
BGC0001345	7163-11533	MIBiG 2.0	K
BGC0001346	22076-30376	MIBiG 2.0	I
BGC0001346	22076-30376	MIBiG 2.0	L
BGC0001346	2411-8821	MIBiG 2.0	D
BGC0001346	2411-8821	MIBiG 2.0	L
BGC0001346	9072-22079	MIBiG 2.0	L
BGC0001346	9072-22079	MIBiG 2.0	L
BGC0001346	9072-22079	MIBiG 2.0	Q
BGC0001346	9072-22079	MIBiG 2.0	T
BGC0001347	3234-9506	MIBiG 2.0	E
BGC0001347	3234-9506	MIBiG 2.0	L
BGC0001347	15835-30306	MIBiG 2.0	L
BGC0001347	15835-30306	MIBiG 2.0	S
BGC0001347	15835-30306	MIBiG 2.0	I
BGC0001347	15835-30306	MIBiG 2.0	L
BGC0001347	2639-15838	MIBiG 2.0	I
BGC0001347	2639-15838	MIBiG 2.0	L
BGC0001347	2639-15838	MIBiG 2.0	S
BGC0001347	2639-15838	MIBiG 2.0	T
BGC0001351	15303-19814	MIBiG 2.0
BGC0001351	19811-22984	MIBiG 2.0	A
BGC0001351	3889-7368	MIBiG 2.0	C
BGC0001351	7426-15306	MIBiG 2.0	orn
BGC0001351	7426-15306	MIBiG 2.0	S
BGC0001352	22809-24542	MIBiG 2.0	C
BGC0001353	1-8919	MIBiG 2.0	C
BGC0001354	23116-25020	MIBiG 2.0	C
BGC0001355	23106-25790	MIBiG 2.0	C
BGC0001358	63670-99575	MIBiG 2.0	A
BGC0001363	25344-43205	MIBiG 2.0	S
BGC0001363	25344-43205	MIBiG 2.0	G
BGC0001363	25344-43205	MIBiG 2.0	A
BGC0001363	25344-43205	MIBiG 2.0
BGC0001363	25344-43205	MIBiG 2.0	G
BGC0001363	4675-25344	MIBiG 2.0	T
BGC0001363	4675-25344	MIBiG 2.0	Y
BGC0001363	4675-25344	MIBiG 2.0	S
BGC0001363	4675-25344	MIBiG 2.0
BGC0001367	4-12555	MIBiG 2.0	A
BGC0001368	17547-21638	MIBiG 2.0	S
BGC0001368	21631-24987	MIBiG 2.0	P
BGC0001368	32690-35980	MIBiG 2.0	S
BGC0001370	16367-38248	MIBiG 2.0	T
BGC0001370	16367-38248	MIBiG 2.0	W
BGC0001370	16367-38248	MIBiG 2.0	D
BGC0001370	16367-38248	MIBiG 2.0	S
BGC0001370	16367-38248	MIBiG 2.0	D
BGC0001370	16367-38248	MIBiG 2.0	hpg
BGC0001370	38245-49158	MIBiG 2.0	G
BGC0001370	38245-49158	MIBiG 2.0	N
BGC0001370	38245-49158	MIBiG 2.0	D
BGC0001370	49143-56366	MIBiG 2.0	W
BGC0001370	49143-56366	MIBiG 2.0	E
BGC0001371	14131-36072	MIBiG 2.0	P
BGC0001381	26559-29669	MIBiG 2.0
BGC0001382	3852-6953	MIBiG 2.0
BGC0001389	21826-31338	MIBiG 2.0	V
BGC0001389	21826-31338	MIBiG 2.0	A
BGC0001389	31355-35977	MIBiG 2.0
BGC0001389	31355-35977	MIBiG 2.0	G
BGC0001389	36115-49032	MIBiG 2.0	I
BGC0001389	36115-49032	MIBiG 2.0	G
BGC0001389	36115-49032	MIBiG 2.0	A
BGC0001389	36115-49032	MIBiG 2.0	V
BGC0001389	49256-58486	MIBiG 2.0	A
BGC0001389	49256-58486	MIBiG 2.0	V
BGC0001389	58668-80042	MIBiG 2.0	A
BGC0001389	58668-80042	MIBiG 2.0	dab
BGC0001389	58668-80042	MIBiG 2.0	S
BGC0001389	58668-80042	MIBiG 2.0
BGC0001389	58668-80042	MIBiG 2.0
BGC0001389	6986-21700	MIBiG 2.0	P
BGC0001389	6986-21700	MIBiG 2.0	A
BGC0001389	6986-21700	MIBiG 2.0	A
BGC0001389	6986-21700	MIBiG 2.0
BGC0001390	12256-15561	MIBiG 2.0	F
BGC0001394	2610-7136	MIBiG 2.0
BGC0001406	24834-39140	MIBiG 2.0	S
BGC0001406	24834-39140	MIBiG 2.0	T
BGC0001406	24834-39140	MIBiG 2.0
BGC0001406	24834-39140	MIBiG 2.0	D
BGC0001406	39122-56611	MIBiG 2.0	G
BGC0001406	39122-56611	MIBiG 2.0	P
BGC0001406	39122-56611	MIBiG 2.0	W
BGC0001406	39122-56611	MIBiG 2.0	W
BGC0001406	39122-56611	MIBiG 2.0	A
BGC0001406	56611-63810	MIBiG 2.0	P
BGC0001406	56611-63810	MIBiG 2.0	L
BGC0001413	16552-22530	MIBiG 2.0
BGC0001413	16552-22530	MIBiG 2.0
BGC0001413	22598-25525	MIBiG 2.0	N
BGC0001413	27422-41059	MIBiG 2.0
BGC0001413	27422-41059	MIBiG 2.0
BGC0001414	39640-52146	MIBiG 2.0	P
BGC0001414	39640-52146	MIBiG 2.0	V
BGC0001414	52143-56117	MIBiG 2.0	E
BGC0001414	8501-31885	MIBiG 2.0	P
BGC0001414	8501-31885	MIBiG 2.0	T
BGC0001414	8501-31885	MIBiG 2.0	L
BGC0001414	8501-31885	MIBiG 2.0	V
BGC0001414	8501-31885	MIBiG 2.0	P
BGC0001414	8501-31885	MIBiG 2.0	L
BGC0001415	16931-24061	MIBiG 2.0	C
BGC0001415	16931-24061	MIBiG 2.0	G
BGC0001415	885-16928	MIBiG 2.0	C
BGC0001415	885-16928	MIBiG 2.0	S
BGC0001416	16291-31125	MIBiG 2.0	G
BGC0001416	16291-31125	MIBiG 2.0
BGC0001416	16291-31125	MIBiG 2.0	dab
BGC0001416	16291-31125	MIBiG 2.0	dab
BGC0001416	2722-16287	MIBiG 2.0	T
BGC0001416	2722-16287	MIBiG 2.0	D
BGC0001416	2722-16287	MIBiG 2.0	T
BGC0001416	36456-38315	MIBiG 2.0	S
BGC0001416	41868-70775	MIBiG 2.0	P
BGC0001416	41868-70775	MIBiG 2.0	A
BGC0001416	41868-70775	MIBiG 2.0	A
BGC0001416	41868-70775	MIBiG 2.0	A
BGC0001416	41868-70775	MIBiG 2.0	dhbu
BGC0001416	41868-70775	MIBiG 2.0	V
BGC0001416	41868-70775	MIBiG 2.0	A
BGC0001416	41868-70775	MIBiG 2.0	dhbu
BGC0001416	41868-70775	MIBiG 2.0	S
BGC0001416	70772-83899	MIBiG 2.0	I
BGC0001416	70772-83899	MIBiG 2.0
BGC0001416	70772-83899	MIBiG 2.0	A
BGC0001416	70772-83899	MIBiG 2.0	V
BGC0001416	84238-115071	MIBiG 2.0	A
BGC0001416	84238-115071	MIBiG 2.0	V
BGC0001416	84238-115071	MIBiG 2.0	dhbu
BGC0001416	84238-115071	MIBiG 2.0	T
BGC0001416	84238-115071	MIBiG 2.0	V
BGC0001416	84238-115071	MIBiG 2.0	A
BGC0001416	84238-115071	MIBiG 2.0	dab
BGC0001416	84238-115071	MIBiG 2.0	S
BGC0001416	84238-115071	MIBiG 2.0	I
O30408_1	-	Prieto et. al.	P
O30408_2	-	Prieto et. al.	F
O30408_3	-	Prieto et. al.	F
O30409_1	-	Prieto et. al.	N
O30409_2	-	Prieto et. al.	Q
O30409_3	-	Prieto et. al.	Y
O30409_4	-	Prieto et. al.	V
O30409_5	-	Prieto et. al.	orn
O30409_6	-	Prieto et. al.	L
O31827_0	-	Prieto et. al.	I
O68006_1	-	Prieto et. al.	I
O68006_2	-	Prieto et. al.	C
O68006_3	-	Prieto et. al.	L
O68006_4	-	Prieto et. al.	E
O68006_5	-	Prieto et. al.	I
O68007_1	-	Prieto et. al.	K
O68007_2	-	Prieto et. al.	orn
O68008_1	-	Prieto et. al.	I
O68008_2	-	Prieto et. al.	F
O68008_4	-	Prieto et. al.	D
O68008_5	-	Prieto et. al.	N
P09095_0	-	Prieto et. al.	F
P0C061_0	-	Prieto et. al.	F
P0C062_0	-	Prieto et. al.	F
P0C063_1	-	Prieto et. al.	P
P0C063_2	-	Prieto et. al.	V
P0C063_3	-	Prieto et. al.	orn
P0C063_4	-	Prieto et. al.	L
P0C064_1	-	Prieto et. al.	P
P0C064_2	-	Prieto et. al.	V
P0C064_3	-	Prieto et. al.	orn
P0C064_4	-	Prieto et. al.	L
P39845_1	-	Prieto et. al.	E
P39845_2	-	Prieto et. al.	orn
P39846_1	-	Prieto et. al.	Y
P39846_2	-	Prieto et. al.	T
P39847_1	-	Prieto et. al.	E
P94459_1	-	Prieto et. al.	P
P94459_2	-	Prieto et. al.	Q
P94459_3	-	Prieto et. al.	Y
Q70LM4_1	-	Prieto et. al.	W
Q70LM4_2	-	Prieto et. al.	L
Q70LM4_3	-	Prieto et. al.	W
Q70LM4_4	-	Prieto et. al.	G
Q70LM5_1	-	Prieto et. al.	V
Q70LM5_2	-	Prieto et. al.	V
Q70LM5_3	-	Prieto et. al.	W
Q70LM5_4	-	Prieto et. al.	L
Q70LM5_6	-	Prieto et. al.	L
Q70LM6_2	-	Prieto et. al.	L
Q70LM6_3	-	Prieto et. al.	A
Q70LM6_4	-	Prieto et. al.	V
Q70LM7_2	-	Prieto et. al.	G
Q9R9I9_1	-	Prieto et. al.	S
Q9R9I9_2	-	Prieto et. al.	N
Q9R9J0_1	-	Prieto et. al.	Y
Q9R9J0_2	-	Prieto et. al.	N
Q9R9J0_3	-	Prieto et. al.	Q
Q9R9J0_4	-	Prieto et. al.	P
A0AH92_0	-	Prieto et. al.	A
A0KL41_0	-	Prieto et. al.	dhb
A0RBJ0_0	-	Prieto et. al.	A
A0RDX2_0	-	Prieto et. al.	dhb
A1CI56_0	-	Prieto et. al.	aad
A1CWM6_0	-	Prieto et. al.	aad
A1ZLW0_0	-	Prieto et. al.	E
A2QF28_0	-	Prieto et. al.	L
A2QJ10_0	-	Prieto et. al.	aad
A2QW87_0	-	Prieto et. al.	aad
A2QWK3_0	-	Prieto et. al.	aad
A2R0W7_0	-	Prieto et. al.	aad
A2RE45_0	-	Prieto et. al.	A
A2RKJ8_0	-	Prieto et. al.	A
A3CR87_0	-	Prieto et. al.	A
A3EI86_0	-	Prieto et. al.	dhb
A3I3F7_0	-	Prieto et. al.	A
A3LX21_0	-	Prieto et. al.	aad
A3RXI0_0	-	Prieto et. al.	dhb
A3S027_0	-	Prieto et. al.	dhb
A3ZC41_0	-	Prieto et. al.	E
A4FD51_0	-	Prieto et. al.	dhb
A4FGE9_0	-	Prieto et. al.	dhb
A4FHP8_0	-	Prieto et. al.	F
A5DNA8_0	-	Prieto et. al.	aad
A5DVY1_0	-	Prieto et. al.	aad
A5EHY7_0	-	Prieto et. al.	F
A5IRB0_0	-	Prieto et. al.	A
A5VTE3_0	-	Prieto et. al.	dhb
A6ASZ8_0	-	Prieto et. al.	dhb
A6QFE3_0	-	Prieto et. al.	A
A6U039_0	-	Prieto et. al.	A
A7GMR0_0	-	Prieto et. al.	A
A7TQ42_0	-	Prieto et. al.	aad
A7X0D6_0	-	Prieto et. al.	A
A7ZA74_0	-	Prieto et. al.	A
A7ZIX8_0	-	Prieto et. al.	dhb
A7ZXM1_0	-	Prieto et. al.	dhb
A8EUB3_0	-	Prieto et. al.	A
A8PPM7_0	-	Prieto et. al.	E
A8Z1J1_0	-	Prieto et. al.	A
A9ELY1_0	-	Prieto et. al.	A
A9ELY3_0	-	Prieto et. al.	A
A9EPP8_0	-	Prieto et. al.	dhb
A9VKV6_0	-	Prieto et. al.	A
B0AQG6_0	-	Prieto et. al.	A
B0AQY3_0	-	Prieto et. al.	dhb
B0D6R6_0	-	Prieto et. al.	aad
B0EBR5_0	-	Prieto et. al.	aad
B0ETK2_0	-	Prieto et. al.	aad
B0Q2J1_0	-	Prieto et. al.	A
B0Q3V6_0	-	Prieto et. al.	dhb
B0QEH4_0	-	Prieto et. al.	dhb
B0QIX1_0	-	Prieto et. al.	A
B0RLY1_0	-	Prieto et. al.	F
B0VBU6_0	-	Prieto et. al.	dhb
B0Y6V5_0	-	Prieto et. al.	aad
B1EKD8_0	-	Prieto et. al.	dhb
B1EXR1_0	-	Prieto et. al.	A
B1EYU0_0	-	Prieto et. al.	dhb
B1GHC9_0	-	Prieto et. al.	A
B1GI80_0	-	Prieto et. al.	dhb
B1HVT0_0	-	Prieto et. al.	A
B1I9Y8_0	-	Prieto et. al.	A
B1LKI7_0	-	Prieto et. al.	dhb
B1QXD9_0	-	Prieto et. al.	A
B1R1M1_0	-	Prieto et. al.	E
B1S246_0	-	Prieto et. al.	A
B1UJX0_0	-	Prieto et. al.	dhb
B1UPU5_0	-	Prieto et. al.	A
B2AHR4_0	-	Prieto et. al.	dhb
B2DHW0_0	-	Prieto et. al.	A
B2DNZ1_0	-	Prieto et. al.	A
B2DUN8_0	-	Prieto et. al.	A
B2E5G3_0	-	Prieto et. al.	A
B2IXJ7_1	-	Prieto et. al.	aad
B2IXJ7_2	-	Prieto et. al.	T
B2IXJ7_3	-	Prieto et. al.	V
B2IYP8_0	-	Prieto et. al.	E
B2IYU7_0	-	Prieto et. al.	F
B2J0F5_0	-	Prieto et. al.	orn
B2J0F6_0	-	Prieto et. al.	F
B2J0F9_0	-	Prieto et. al.	F
B2J0Y7_0	-	Prieto et. al.	F
B2J0Z1_0	-	Prieto et. al.	D
B2J0Z3_0	-	Prieto et. al.	F
B2J0Z6_0	-	Prieto et. al.	E
B2J108_0	-	Prieto et. al.	F
B2J110_0	-	Prieto et. al.	F
B2J6M7_0	-	Prieto et. al.	F
B2J8P5_0	-	Prieto et. al.	D
B2J8P7_0	-	Prieto et. al.	orn
B2N8M0_0	-	Prieto et. al.	dhb
B2NR99_0	-	Prieto et. al.	dhb
B2P1X2_0	-	Prieto et. al.	dhb
B2PFU0_0	-	Prieto et. al.	dhb
B2TKT2_0	-	Prieto et. al.	A
B2TTF3_0	-	Prieto et. al.	dhb
B3A4W0_0	-	Prieto et. al.	dhb
B3ARX4_0	-	Prieto et. al.	dhb
B3AYB3_0	-	Prieto et. al.	dhb
B3BFF4_0	-	Prieto et. al.	dhb
B3BTF8_0	-	Prieto et. al.	dhb
B3HEF4_0	-	Prieto et. al.	dhb
B3HST6_0	-	Prieto et. al.	dhb
B3I4C9_0	-	Prieto et. al.	dhb
B3IK57_0	-	Prieto et. al.	dhb
B3J267_0	-	Prieto et. al.	dhb
B3J934_0	-	Prieto et. al.	A
B3RAA2_0	-	Prieto et. al.	F
B3WC77_0	-	Prieto et. al.	A
B3WM97_0	-	Prieto et. al.	dhb
B3WZW1_0	-	Prieto et. al.	dhb
B3XD80_0	-	Prieto et. al.	dhb
B3Y9J5_0	-	Prieto et. al.	dhb
B3YSV0_0	-	Prieto et. al.	dhb
B3YX42_0	-	Prieto et. al.	A
B3Z9X1_0	-	Prieto et. al.	dhb
B3ZBZ1_0	-	Prieto et. al.	A
B3ZJ11_0	-	Prieto et. al.	dhb
B4A6I1_0	-	Prieto et. al.	dhb
B4AK90_0	-	Prieto et. al.	dhb
B4AM40_0	-	Prieto et. al.	A
B4SXU8_0	-	Prieto et. al.	dhb
B4TAE7_0	-	Prieto et. al.	dhb
B4TP67_0	-	Prieto et. al.	dhb
B4WK27_0	-	Prieto et. al.	dhb
B5C6A4_0	-	Prieto et. al.	dhb
B5CCU8_0	-	Prieto et. al.	dhb
B5E3R8_0	-	Prieto et. al.	A
B5EYI7_0	-	Prieto et. al.	dhb
B5FMJ7_0	-	Prieto et. al.	dhb
B5MLF1_0	-	Prieto et. al.	dhb
B5MWF8_0	-	Prieto et. al.	dhb
B5NI08_0	-	Prieto et. al.	dhb
B5NQB2_0	-	Prieto et. al.	dhb
B5NYE8_0	-	Prieto et. al.	dhb
B5PDH6_0	-	Prieto et. al.	dhb
B5PSU3_0	-	Prieto et. al.	dhb
B5QCK7_0	-	Prieto et. al.	dhb
B5RTF4_0	-	Prieto et. al.	aad
B5UI97_0	-	Prieto et. al.	A
B5UTY8_0	-	Prieto et. al.	dhb
B5UZX9_0	-	Prieto et. al.	dhb
B5VAV1_0	-	Prieto et. al.	A
B5VE77_0	-	Prieto et. al.	aad
B5XLX5_0	-	Prieto et. al.	A
B5XZX9_0	-	Prieto et. al.	dhb
B5YPU0_0	-	Prieto et. al.	dhb
B6HVW2_0	-	Prieto et. al.	aad
B6JWU4_0	-	Prieto et. al.	aad
B6ZP66_0	-	Prieto et. al.	dhb
B7GZ53_0	-	Prieto et. al.	E
B7GZJ6_0	-	Prieto et. al.	dhb
B7H5B2_0	-	Prieto et. al.	dhb
B7HHC6_0	-	Prieto et. al.	A
B7HK95_0	-	Prieto et. al.	A
B7HR46_0	-	Prieto et. al.	dhb
B7I461_0	-	Prieto et. al.	dhb
B7IN64_0	-	Prieto et. al.	A
B7IW62_0	-	Prieto et. al.	dhb
B7JFV5_0	-	Prieto et. al.	A
B7JNJ0_0	-	Prieto et. al.	dhb
B7L8H7_0	-	Prieto et. al.	dhb
B7LLK6_0	-	Prieto et. al.	dhb
B7M4S6_0	-	Prieto et. al.	dhb
B7MF06_0	-	Prieto et. al.	dhb
B7MRN2_0	-	Prieto et. al.	dhb
B7N9K1_0	-	Prieto et. al.	dhb
B7NLV5_0	-	Prieto et. al.	dhb
B7PZD5_0	-	Prieto et. al.	E
B8DEG2_0	-	Prieto et. al.	A
B8M109_1	-	Prieto et. al.	aad
B8M109_2	-	Prieto et. al.	C
B8M109_3	-	Prieto et. al.	V
B8M139_0	-	Prieto et. al.	aad
B8M7P6_0	-	Prieto et. al.	aad
B8MM62_1	-	Prieto et. al.	aad
B8MM62_2	-	Prieto et. al.	C
B8MM62_3	-	Prieto et. al.	V
B8MMN1_0	-	Prieto et. al.	F
B8MPF5_0	-	Prieto et. al.	F
B8N3B0_0	-	Prieto et. al.	aad
B8ZQ14_0	-	Prieto et. al.	A
B9B879_0	-	Prieto et. al.	dhb
B9CQP8_0	-	Prieto et. al.	A
B9D619_0	-	Prieto et. al.	orn
B9DIY4_0	-	Prieto et. al.	A
B9IUW2_0	-	Prieto et. al.	A
B9NWL8_0	-	Prieto et. al.	E
B9SDD9_0	-	Prieto et. al.	F
B9T920_0	-	Prieto et. al.	F
B9T959_1	-	Prieto et. al.	dhb
B9T959_2	-	Prieto et. al.	F
B9TBD3_0	-	Prieto et. al.	T
B9TEP5_0	-	Prieto et. al.	F
B9TFR1_0	-	Prieto et. al.	F
B9W763_0	-	Prieto et. al.	aad
C0MBD6_0	-	Prieto et. al.	A
C0WNF8_0	-	Prieto et. al.	A
C0WW04_0	-	Prieto et. al.	A
C0X7G5_0	-	Prieto et. al.	A
C0XJN8_0	-	Prieto et. al.	A
C0YXS5_0	-	Prieto et. al.	A
C0ZDA5_0	-	Prieto et. al.	F
C1ACN6_0	-	Prieto et. al.	dhb
C1CB20_0	-	Prieto et. al.	A
C1CHH7_0	-	Prieto et. al.	A
C1CNE9_0	-	Prieto et. al.	A
C1CU95_0	-	Prieto et. al.	A
C1EM80_0	-	Prieto et. al.	A
C1EUC0_0	-	Prieto et. al.	dhb
C1L1P5_0	-	Prieto et. al.	A
C2BGI4_0	-	Prieto et. al.	dhb
C2CD69_0	-	Prieto et. al.	dhb
C2CF01_0	-	Prieto et. al.	dhb
C2CI72_0	-	Prieto et. al.	dhb
C2CZJ7_0	-	Prieto et. al.	A
C2DA25_0	-	Prieto et. al.	A
C2DLP0_0	-	Prieto et. al.	dhb
C2DPK2_0	-	Prieto et. al.	A
C2E493_0	-	Prieto et. al.	A
C2EDL9_0	-	Prieto et. al.	A
C2EFH2_0	-	Prieto et. al.	A
C2EP24_0	-	Prieto et. al.	A
C2ERJ3_0	-	Prieto et. al.	A
C2F3J6_0	-	Prieto et. al.	A
C2FDW6_0	-	Prieto et. al.	A
C2G9A3_0	-	Prieto et. al.	A
C2GQ21_0	-	Prieto et. al.	A
C2H2F9_0	-	Prieto et. al.	A
C2H825_0	-	Prieto et. al.	A
C2HKQ8_0	-	Prieto et. al.	A
C2HVC5_0	-	Prieto et. al.	dhb
C2I042_0	-	Prieto et. al.	dhb
C2IB93_0	-	Prieto et. al.	dhb
C2III0_0	-	Prieto et. al.	dhb
C2IPC8_0	-	Prieto et. al.	dhb
C2J5Q7_0	-	Prieto et. al.	dhb
C2JA75_0	-	Prieto et. al.	dhb
C2JMN5_0	-	Prieto et. al.	A
C2K1N0_0	-	Prieto et. al.	A
C2KEV8_0	-	Prieto et. al.	A
C2KHQ6_0	-	Prieto et. al.	A
C2LSW4_0	-	Prieto et. al.	A
C2LVT3_0	-	Prieto et. al.	A
C3JKH7_0	-	Prieto et. al.	dhb
C3LAH8_0	-	Prieto et. al.	A
C3LIR1_0	-	Prieto et. al.	dhb
C3NTC2_0	-	Prieto et. al.	dhb
C3P4I7_0	-	Prieto et. al.	A
C3P9Y3_0	-	Prieto et. al.	dhb
C4HNJ8_0	-	Prieto et. al.	dhb
C4HU75_0	-	Prieto et. al.	dhb
C4IC00_0	-	Prieto et. al.	E
C4IDT9_0	-	Prieto et. al.	A
C4LL31_0	-	Prieto et. al.	dhb
C4PYQ5_0	-	Prieto et. al.	E
C4Q5K0_0	-	Prieto et. al.	E
C4QJ14_0	-	Prieto et. al.	E
C4QK19_0	-	Prieto et. al.	E
C4QXL0_0	-	Prieto et. al.	aad
C4VN87_0	-	Prieto et. al.	A
C4VQV9_0	-	Prieto et. al.	A
C4W9D0_0	-	Prieto et. al.	A
C4Y8B8_0	-	Prieto et. al.	aad
C4YEZ3_0	-	Prieto et. al.	aad
C5BUB7_0	-	Prieto et. al.	dhb
C5DL66_0	-	Prieto et. al.	aad
C5DUG5_0	-	Prieto et. al.	aad
C5FUL3_0	-	Prieto et. al.	aad
C5N412_0	-	Prieto et. al.	A
C5PGC9_0	-	Prieto et. al.	aad
C5PYB4_0	-	Prieto et. al.	A
C5Q7L2_0	-	Prieto et. al.	A
C5QP20_0	-	Prieto et. al.	dhb
C5QQN5_0	-	Prieto et. al.	A
C5QVQ5_0	-	Prieto et. al.	A
C5UQL6_0	-	Prieto et. al.	A
C5WHD9_0	-	Prieto et. al.	A
C6RVV9_0	-	Prieto et. al.	dhb
C7BJ42_0	-	Prieto et. al.	E
C7GUL2_0	-	Prieto et. al.	aad
C7HT32_0	-	Prieto et. al.	dhb
C7LGL9_0	-	Prieto et. al.	dhb
C7MVZ9_0	-	Prieto et. al.	dhb
C8P4K5_0	-	Prieto et. al.	A
C8VFY8_0	-	Prieto et. al.	aad
C9NWI1_0	-	Prieto et. al.	dhb
C9PC98_0	-	Prieto et. al.	dhb
C9XXI4_0	-	Prieto et. al.	dhb
D0H688_0	-	Prieto et. al.	dhb
D0HRW2_0	-	Prieto et. al.	dhb
D0I237_0	-	Prieto et. al.	dhb
D0R673_0	-	Prieto et. al.	A
D1WE69_0	-	Prieto et. al.	A
D1WLE4_0	-	Prieto et. al.	A
D1YFI5_0	-	Prieto et. al.	A
D2BR29_0	-	Prieto et. al.	A
D2N5P4_0	-	Prieto et. al.	A
D2TMN3_0	-	Prieto et. al.	dhb
D3EV25_0	-	Prieto et. al.	A
D3GWD4_0	-	Prieto et. al.	dhb
D3HBL7_0	-	Prieto et. al.	A
D3HJN1_0	-	Prieto et. al.	F
D3MSW2_0	-	Prieto et. al.	A
D3P854_0	-	Prieto et. al.	aad
D3QE65_0	-	Prieto et. al.	dhb
D3QE76_0	-	Prieto et. al.	A
D3UEK8_0	-	Prieto et. al.	aad
D3ULP4_0	-	Prieto et. al.	A
D3UZA5_0	-	Prieto et. al.	F
D3V3G4_0	-	Prieto et. al.	F
D3V7K7_0	-	Prieto et. al.	F
D3V7K9_0	-	Prieto et. al.	F
D3VBI5_0	-	Prieto et. al.	F
D3VCA8_0	-	Prieto et. al.	F
D3VCV6_0	-	Prieto et. al.	F
D3VEV4_0	-	Prieto et. al.	F
D3VEV8_0	-	Prieto et. al.	F
D3VFH8_0	-	Prieto et. al.	F
D3VIX9_1	-	Prieto et. al.	aad
D3VIX9_2	-	Prieto et. al.	C
D3VIX9_3	-	Prieto et. al.	V
D3VIY0_0	-	Prieto et. al.	F
D3VJG1_0	-	Prieto et. al.	F
D4B1F0_0	-	Prieto et. al.	aad
D4DCW8_0	-	Prieto et. al.	aad
D4FEX9_0	-	Prieto et. al.	A
D4FNT0_0	-	Prieto et. al.	A
D4FPT9_0	-	Prieto et. al.	A
D4IX39_0	-	Prieto et. al.	A
D4JMB5_0	-	Prieto et. al.	A
D4L9Q5_0	-	Prieto et. al.	dhb
D4M3K7_0	-	Prieto et. al.	dhb
D4MDC9_0	-	Prieto et. al.	A
D4SB67_0	-	Prieto et. al.	F
D4UXQ4_0	-	Prieto et. al.	A
D4X741_0	-	Prieto et. al.	A
D4XRX3_0	-	Prieto et. al.	dhb
D4YT24_0	-	Prieto et. al.	A
D5CX44_0	-	Prieto et. al.	dhb
D5D5H5_0	-	Prieto et. al.	dhb
D5DEP6_0	-	Prieto et. al.	E
D5DST4_0	-	Prieto et. al.	E
D5GM33_0	-	Prieto et. al.	aad
D5N0M7_0	-	Prieto et. al.	A
D5P5X0_0	-	Prieto et. al.	dhb
D5P7N4_0	-	Prieto et. al.	dhb
D5PYI9_0	-	Prieto et. al.	dhb
D5PZB1_0	-	Prieto et. al.	F
D5Q8P6_0	-	Prieto et. al.	A
D5RMA7_0	-	Prieto et. al.	dhb
D5RVA1_0	-	Prieto et. al.	A
D5S5F4_0	-	Prieto et. al.	A
D5SF41_0	-	Prieto et. al.	dhb
D5T591_0	-	Prieto et. al.	A
D6CUT6_0	-	Prieto et. al.	F
D6DVD0_0	-	Prieto et. al.	dhb
D6E0W1_0	-	Prieto et. al.	A
D6S3M5_0	-	Prieto et. al.	A
D6SFR5_0	-	Prieto et. al.	A
D6UC04_0	-	Prieto et. al.	A
D6ZNX4_0	-	Prieto et. al.	A
D7I6E9_0	-	Prieto et. al.	L
D7UY82_0	-	Prieto et. al.	A
D7V6F6_0	-	Prieto et. al.	A
D7VBN4_0	-	Prieto et. al.	A
D7WJ29_0	-	Prieto et. al.	A
D8FPV8_0	-	Prieto et. al.	A
D8FTZ0_0	-	Prieto et. al.	orn
D8FUZ0_0	-	Prieto et. al.	F
D8G974_0	-	Prieto et. al.	F
D8G9C4_0	-	Prieto et. al.	orn
D8GX11_0	-	Prieto et. al.	dhb
D8H6U6_0	-	Prieto et. al.	A
D8IGE1_0	-	Prieto et. al.	A
D8KIG8_0	-	Prieto et. al.	A
D8PGL1_0	-	Prieto et. al.	A
O74298_0	-	Prieto et. al.	aad
P07702_0	-	Prieto et. al.	aad
P0A398_0	-	Prieto et. al.	A
P0A399_0	-	Prieto et. al.	A
P0C397_0	-	Prieto et. al.	A
P10378_0	-	Prieto et. al.	dhb
P18204_0	-	Prieto et. al.	L
P19787_1	-	Prieto et. al.	aad
P19787_2	-	Prieto et. al.	C
P19787_3	-	Prieto et. al.	V
P25464_1	-	Prieto et. al.	aad
P25464_2	-	Prieto et. al.	C
P25464_3	-	Prieto et. al.	V
P26046_1	-	Prieto et. al.	aad
P26046_2	-	Prieto et. al.	C
P26046_3	-	Prieto et. al.	V
P27742_1	-	Prieto et. al.	aad
P27742_2	-	Prieto et. al.	C
P27742_3	-	Prieto et. al.	V
P27743_1	-	Prieto et. al.	aad
P27743_2	-	Prieto et. al.	C
P27743_3	-	Prieto et. al.	V
P35854_0	-	Prieto et. al.	A
P39581_0	-	Prieto et. al.	A
P40976_0	-	Prieto et. al.	aad
P59591_0	-	Prieto et. al.	A
P68876_0	-	Prieto et. al.	A
P68878_0	-	Prieto et. al.	A
P99107_0	-	Prieto et. al.	A
Q03AZ2_0	-	Prieto et. al.	A
Q04HZ7_0	-	Prieto et. al.	A
Q096Z4_0	-	Prieto et. al.	dhb
Q0CQS7_0	-	Prieto et. al.	aad
Q0RGU6_0	-	Prieto et. al.	dhb
Q0RI70_0	-	Prieto et. al.	dhb
Q0RMQ3_0	-	Prieto et. al.	D
Q0RMQ8_0	-	Prieto et. al.	F
Q0RU77_0	-	Prieto et. al.	F
Q0S7A8_0	-	Prieto et. al.	dhb
Q0S8G8_0	-	Prieto et. al.	F
Q0SEL8_0	-	Prieto et. al.	F
Q0SJL7_0	-	Prieto et. al.	F
Q0SKM8_0	-	Prieto et. al.	F
Q12572_0	-	Prieto et. al.	aad
Q183T6_0	-	Prieto et. al.	A
Q1D691_0	-	Prieto et. al.	dhb
Q1G850_0	-	Prieto et. al.	A
Q1IAK8_0	-	Prieto et. al.	dhb
Q1J667_0	-	Prieto et. al.	A
Q1JGF0_0	-	Prieto et. al.	A
Q1JLB7_0	-	Prieto et. al.	A
Q1LGS9_0	-	Prieto et. al.	dhb
Q1RAD6_0	-	Prieto et. al.	A
Q1W284_0	-	Prieto et. al.	aad
Q2FIE3_0	-	Prieto et. al.	A
Q2FZW6_0	-	Prieto et. al.	A
Q2KUX2_0	-	Prieto et. al.	A
Q2LXW4_0	-	Prieto et. al.	dhb
Q2S822_0	-	Prieto et. al.	dhb
Q2UJS3_0	-	Prieto et. al.	aad
Q2YL95_0	-	Prieto et. al.	dhb
Q2YWQ8_0	-	Prieto et. al.	A
Q390A3_0	-	Prieto et. al.	dhb
Q399S4_0	-	Prieto et. al.	E
Q399S5_0	-	Prieto et. al.	E
Q399S7_0	-	Prieto et. al.	dhb
Q39GC1_0	-	Prieto et. al.	dhb
Q39GN4_0	-	Prieto et. al.	F
Q39M49_0	-	Prieto et. al.	F
Q3ENX3_0	-	Prieto et. al.	dhb
Q3J9S8_0	-	Prieto et. al.	F
Q3JZ94_0	-	Prieto et. al.	A
Q3M1M7_0	-	Prieto et. al.	D
Q3M3K1_0	-	Prieto et. al.	D
Q3M3K2_0	-	Prieto et. al.	orn
Q3M3K6_0	-	Prieto et. al.	F
Q3M3U3_0	-	Prieto et. al.	F
Q3M5M7_0	-	Prieto et. al.	orn
Q3M5N4_0	-	Prieto et. al.	F
Q3M5Z7_0	-	Prieto et. al.	F
Q3M6C6_0	-	Prieto et. al.	F
Q3MCL4_0	-	Prieto et. al.	F
Q3MCQ3_0	-	Prieto et. al.	orn
Q48SZ3_0	-	Prieto et. al.	A
Q4JT60_0	-	Prieto et. al.	dhb
Q4L4U5_0	-	Prieto et. al.	A
Q4PDW6_0	-	Prieto et. al.	aad
Q4WQ17_0	-	Prieto et. al.	aad
Q53526_0	-	Prieto et. al.	A
Q5AI83_0	-	Prieto et. al.	aad
Q5AJ13_0	-	Prieto et. al.	aad
Q5B1H0_0	-	Prieto et. al.	aad
Q5HHF2_0	-	Prieto et. al.	A
Q5HQN0_0	-	Prieto et. al.	A
Q5KEK6_0	-	Prieto et. al.	aad
Q5XBN5_0	-	Prieto et. al.	A
Q63BJ7_0	-	Prieto et. al.	dhb
Q63E02_0	-	Prieto et. al.	A
Q65DH1_0	-	Prieto et. al.	A
Q6C6T5_0	-	Prieto et. al.	aad
Q6CVV0_0	-	Prieto et. al.	aad
Q6D2G7_0	-	Prieto et. al.	A
Q6F8V1_0	-	Prieto et. al.	dhb
Q6FMI5_0	-	Prieto et. al.	aad
Q6GAZ4_0	-	Prieto et. al.	A
Q6GIF6_0	-	Prieto et. al.	A
Q6HJ04_0	-	Prieto et. al.	dhb
Q6HLH7_0	-	Prieto et. al.	A
Q721J2_0	-	Prieto et. al.	A
Q73BD2_0	-	Prieto et. al.	A
Q75BB3_0	-	Prieto et. al.	aad
Q80WC9_0	-	Prieto et. al.	aad
Q81DQ2_0	-	Prieto et. al.	dhb
Q81G39_0	-	Prieto et. al.	A
Q81QP9_0	-	Prieto et. al.	dhb
Q81T97_0	-	Prieto et. al.	A
Q88VM6_0	-	Prieto et. al.	A
Q8CT93_0	-	Prieto et. al.	A
Q8K744_0	-	Prieto et. al.	A
Q8NJ21_0	-	Prieto et. al.	aad
Q8P0J9_0	-	Prieto et. al.	A
Q8VM67_0	-	Prieto et. al.	A
Q8XBV3_0	-	Prieto et. al.	dhb
Q8Y8D4_0	-	Prieto et. al.	A
Q92D47_0	-	Prieto et. al.	A
Q99ZA6_0	-	Prieto et. al.	A
Q9CG49_0	-	Prieto et. al.	A
Q9P3Y3_0	-	Prieto et. al.	aad
Q9X2N4_0	-	Prieto et. al.	A
O05647_1	-	Prieto et. al.	P
O05647_2	-	Prieto et. al.	F
O05819_0	-	Prieto et. al.	K
O07944_1	-	Prieto et. al.	P
O07944_2	-	Prieto et. al.	F
O07944_3	-	Prieto et. al.	pip
O30980_1	-	Prieto et. al.	P
O30980_2	-	Prieto et. al.	Q
O30980_3	-	Prieto et. al.	Y
O30981_1	-	Prieto et. al.	E
O30981_2	-	Prieto et. al.	V
O52819_1	-	Prieto et. al.	L
O52819_2	-	Prieto et. al.	bht
O52819_3	-	Prieto et. al.	N
O52820_1	-	Prieto et. al.	hpg
O52820_2	-	Prieto et. al.	hpg
O52820_3	-	Prieto et. al.	bht
O52821_0	-	Prieto et. al.	dhpg
O66069_1	-	Prieto et. al.	Q
O66069_2	-	Prieto et. al.	L
O66069_3	-	Prieto et. al.	L
O66070_1	-	Prieto et. al.	V
O66070_2	-	Prieto et. al.	D
O66070_3	-	Prieto et. al.	L
O66071_0	-	Prieto et. al.	I
O68487_1	-	Prieto et. al.	T
O68487_2	-	Prieto et. al.	V
O69246_1	-	Prieto et. al.	V
O69246_2	-	Prieto et. al.	D
O69246_3	-	Prieto et. al.	L
O69247_0	-	Prieto et. al.	I
O76858_0	-	Prieto et. al.
O85168_1	-	Prieto et. al.	S
O85168_2	-	Prieto et. al.	S
O85168_3	-	Prieto et. al.	dab
O85168_4	-	Prieto et. al.	dab
O85168_5	-	Prieto et. al.	R
O85168_6	-	Prieto et. al.	F
O85168_7	-	Prieto et. al.	T
O85168_8	-	Prieto et. al.	D
O85739_0	-	Prieto et. al.	C
O85740_0	-	Prieto et. al.	C
O86329_0	-	Prieto et. al.	K
O87313_2	-	Prieto et. al.
O87314_1	-	Prieto et. al.	horn
O87314_2	-	Prieto et. al.	T
O87314_3	-	Prieto et. al.	horn
O87606_1	-	Prieto et. al.	E
O87606_2	-	Prieto et. al.	orn
O87704_1	-	Prieto et. al.	Y
O87704_2	-	Prieto et. al.	T
O94205_1	-	Prieto et. al.	A
O94205_2	-	Prieto et. al.	F
O94205_3	-	Prieto et. al.	P
P11454_0	-	Prieto et. al.	S
P19828_0	-	Prieto et. al.	C
P27206_1	-	Prieto et. al.	Q
P27206_2	-	Prieto et. al.	L
P27206_3	-	Prieto et. al.	L
P29698_0	-	Prieto et. al.	S
P40871_0	-	Prieto et. al.	dhb
P45745_1	-	Prieto et. al.	G
P45745_2	-	Prieto et. al.	T
P48633_0	-	Prieto et. al.	C
P94460_0	-	Prieto et. al.	I
P94873_1	-	Prieto et. al.	aad
P94873_2	-	Prieto et. al.	C
P94873_3	-	Prieto et. al.	V
P95819_0	-	Prieto et. al.	pip
Q00869_1	-	Prieto et. al.
Q01886_1	-	Prieto et. al.	P
Q01886_2	-	Prieto et. al.	A
Q01886_3	-	Prieto et. al.	A
Q04747_1	-	Prieto et. al.	V
Q04747_2	-	Prieto et. al.	D
Q04747_3	-	Prieto et. al.	L
Q08787_0	-	Prieto et. al.	L
Q09164_2	-	Prieto et. al.	L
Q09164_3	-	Prieto et. al.	L
Q09164_4	-	Prieto et. al.	V
Q09164_7	-	Prieto et. al.	G
Q09164_8	-	Prieto et. al.	L
Q09164_9	-	Prieto et. al.	V
Q09164_10	-	Prieto et. al.	L
Q09164_11	-	Prieto et. al.	A
Q45295_1	-	Prieto et. al.	Q
Q45295_2	-	Prieto et. al.	L
Q45295_3	-	Prieto et. al.	L
Q45563_0	-	Prieto et. al.	I
Q45675_1	-	Prieto et. al.	V
Q45675_2	-	Prieto et. al.	D
Q45675_3	-	Prieto et. al.	L
Q50857_0	-	Prieto et. al.	F
Q50858_0	-	Prieto et. al.	G
Q51338_1	-	Prieto et. al.	T
Q51338_2	-	Prieto et. al.	T
Q52400_0	-	Prieto et. al.	T
Q54298_0	-	Prieto et. al.	pip
Q54959_1	-	Prieto et. al.	T
Q56950_0	-	Prieto et. al.	dhb
Q70AZ6_0	-	Prieto et. al.	dhpg
Q70AZ7_1	-	Prieto et. al.	hpg
Q70AZ7_2	-	Prieto et. al.	hpg
Q70AZ7_3	-	Prieto et. al.	bht
Q70AZ8_0	-	Prieto et. al.	dhpg
Q70AZ9_1	-	Prieto et. al.	hpg
Q70AZ9_2	-	Prieto et. al.	Y
Q7BN95_0	-	Prieto et. al.	C
Q7D791_0	-	Prieto et. al.	K
Q7TYQ8_0	-	Prieto et. al.	K
[truncated: 869 more rows]
