# Supplementary material for: SeMPI 2.0—A Web Server for PKS and NRPS Predictions Combined with Metabolite Screening in Natural Product Databases
Source: Metabolites. 2020 Dec 29;11(1):13. doi: 10.3390/metabo11010013 (PMC7823522; doi:10.3390/metabo11010013)
Supplement: Supplementary file 1 [file metabolites-11-00013-s001.zip › Module_Analysis.csv]

Domain Order	Functional	Note	Type	Mod-Type	Trans	MT	Role	Domain Count	Occurrences	MIBiG Accessions
C-A-PCP	N		NRPS	L			E	3	1429	BGC0001570;BGC0001509;BGC0000963;BGC0000326;BGC0000290;BGC0001101;BGC0001001;BGC0001608;BGC0002003;BGC0001000;BGC0001330;BGC0000408;BGC0001058;BGC0000317;BGC0001071;BGC0001110;BGC0001052;BGC0001084;BGC0001142;BGC0000443;BGC0000976;BGC0000374;BGC0000385;BGC0000461;BGC0000966;BGC0001621;BGC0000372;BGC0000361;BGC0000355;BGC0000081;BGC0001183;BGC0000394;BGC0000459;BGC0001178;BGC0001036;BGC0001502;BGC…
KS-AT-DH-KR-ACP	N		PKS	Enoyl			E	5	895	BGC0001658;BGC0000112;BGC0000233;BGC0001273;BGC0000052;BGC0000036;BGC0000040;BGC0000067;BGC0000050;BGC0000114;BGC0000157;BGC0000999;BGC0000162;BGC0000028;BGC0001052;BGC0000124;BGC0001773;BGC0000133;BGC0000129;BGC0001037;BGC0001183;BGC0001298;BGC0001036;BGC0001169;BGC0001435;BGC0001195;BGC0001619;BGC0001349;BGC0002011;BGC0001770;BGC0001908;BGC0001648;BGC0001653;BGC0001726;BGC0001537;BGC0001690;BGC…
KS-AT-KR-ACP	N		PKS	Hydroxyl			E	4	628	BGC0001658;BGC0001001;BGC0000052;BGC0000036;BGC0000040;BGC0000067;BGC0000050;BGC0000114;BGC0001330;BGC0000143;BGC0000157;BGC0000162;BGC0000028;BGC0001052;BGC0000976;BGC0000124;BGC0001773;BGC0001183;BGC0001169;BGC0001161;BGC0001162;BGC0001195;BGC0001619;BGC0002011;BGC0001770;BGC0001908;BGC0001648;BGC0001653;BGC0001537;BGC0001690;BGC0001511;BGC0001702;BGC0001807;BGC0001477;BGC0001759;BGC0001939;BGC…
C-A-PCP-E	N		NRPS	E			E	4	362	BGC0001341;BGC0000326;BGC0000290;BGC0000408;BGC0000317;BGC0000374;BGC0000461;BGC0000355;BGC0000459;BGC0001178;BGC0001036;BGC0001502;BGC0000439;BGC0000418;BGC0000419;BGC0001192;BGC0001214;BGC0001196;BGC0001211;BGC0001562;BGC0001469;BGC0001459;BGC0001532;BGC0001536;BGC0001721;BGC0001955;BGC0002001;BGC0000392;BGC0001332;BGC0001228;BGC0000452;BGC0000367;BGC0001451;BGC0001999;BGC0001635;BGC0000381;BGC…
KS-AT-DH-ER-KR-ACP	N		PKS	Akyl			E	6	335	BGC0001001;BGC0000052;BGC0000036;BGC0000040;BGC0000067;BGC0000050;BGC0000114;BGC0000157;BGC0000162;BGC0001062;BGC0000028;BGC0000976;BGC0000124;BGC0001773;BGC0001067;BGC0001183;BGC0001036;BGC0001169;BGC0001195;BGC0001619;BGC0002011;BGC0001648;BGC0001653;BGC0001537;BGC0001511;BGC0001492;BGC0001124;BGC0001620;BGC0001807;BGC0001694;BGC0001477;BGC0001944;BGC0001970;BGC0001971;BGC0000111;BGC0001288;BGC…
KS-AT-ACP	N		PKS	Ketone			E	3	247	BGC0000027;BGC0000862;BGC0000233;BGC0000036;BGC0000040;BGC0000050;BGC0000114;BGC0001330;BGC0000157;BGC0000162;BGC0000011;BGC0000028;BGC0001052;BGC0000099;BGC0000168;BGC0000070;BGC0000124;BGC0001773;BGC0000133;BGC0001304;BGC0001118;BGC0001403;BGC0001183;BGC0001298;BGC0001036;BGC0001169;BGC0001195;BGC0001619;BGC0001349;BGC0001284;BGC0002011;BGC0000022;BGC0000057;BGC0000684;BGC0000013;BGC0000107;BGC…
A-PCP	N		NRPS	L			L	2	235	BGC0001570;BGC0000963;BGC0000326;BGC0000290;BGC0001101;BGC0000956;BGC0000378;BGC0000317;BGC0001084;BGC0001142;BGC0000443;BGC0000385;BGC0000361;BGC0000355;BGC0000081;BGC0001183;BGC0001178;BGC0001389;BGC0000418;BGC0000419;BGC0001381;BGC0001196;BGC0001202;BGC0001416;BGC0001261;BGC0001699;BGC0001515;BGC0001518;BGC0001561;BGC0001718;BGC0001620;BGC0001650;BGC0001517;BGC0001807;BGC0001459;BGC0001503;BGC…
C-A-PCP-TE	N		NRPS	L			TE	4	202	BGC0001341;BGC0001509;BGC0000290;BGC0001608;BGC0002003;BGC0001000;BGC0000999;BGC0000374;BGC0000385;BGC0001178;BGC0000439;BGC0000323;BGC0001389;BGC0000418;BGC0001582;BGC0000419;BGC0001207;BGC0001416;BGC0001726;BGC0001593;BGC0001469;BGC0001620;BGC0001807;BGC0001459;BGC0001536;BGC0001553;BGC0001955;BGC0001963;BGC0002001;BGC0001764;BGC0000452;BGC0001451;BGC0001635;BGC0000381;BGC0001149;BGC0001462;BGC…
KS-tATd-KR-ACP	S		PKS	Hydroxyl	Y		E	4	139	BGC0001071;BGC0001110;BGC0000180;BGC0001656;BGC0001186;BGC0001470;BGC0001646;BGC0001946;BGC0001520;BGC0000186;BGC0001836;BGC0001101;BGC0001025;BGC0000172;BGC0001644;BGC0001089;BGC0001099;BGC0000173;BGC0000174;BGC0000967;BGC0001069;BGC0001109;BGC0001564;BGC0000176;BGC0001093;BGC0000178;BGC0001113;BGC0001096;BGC0000995;BGC0001611;BGC0001070;BGC0000182;BGC0001105;BGC0001031;BGC0001032;BGC0001108;BGC…
KS-tATd-DH-KR-ACP	S		PKS	Enoyl	Y		E	5	125	BGC0000177;BGC0000083;BGC0001110;BGC0000385;BGC0000175;BGC0000180;BGC0001656;BGC0001186;BGC0001780;BGC0001470;BGC0001646;BGC0001946;BGC0001520;BGC0000186;BGC0001836;BGC0001101;BGC0001025;BGC0000185;BGC0001644;BGC0001301;BGC0001300;BGC0001089;BGC0001099;BGC0000173;BGC0000174;BGC0000967;BGC0001069;BGC0001109;BGC0001299;BGC0000176;BGC0001093;BGC0000178;BGC0001113;BGC0000995;BGC0001096;BGC0001383;BGC…
C-A-nMT-PCP	N		NRPS	L		nMT	E	4	120	BGC0000963;BGC0001330;BGC0000391;BGC0000459;BGC0001582;BGC0001203;BGC0001211;BGC0001434;BGC0001698;BGC0001372;BGC0001620;BGC0001970;BGC0001971;BGC0001228;BGC0001002;BGC0001451;BGC0000313;BGC0000312;BGC0001331;BGC0001467;BGC0001327;BGC0000337;BGC0000393;BGC0002014;BGC0001614;BGC0000423;BGC0000306;BGC0000333;BGC0001636;BGC0000416;BGC0000465;BGC0001692;BGC0000307;BGC0000296;BGC0001967;BGC0000954;BGC…
KS-tATd-ACP	S		PKS	Akyl	Y		E	3	71	BGC0000177;BGC0000083;BGC0001071;BGC0001110;BGC0000175;BGC0000180;BGC0001656;BGC0001780;BGC0001646;BGC0001946;BGC0001836;BGC0000402;BGC0001101;BGC0001025;BGC0001728;BGC0001993;BGC0001090;BGC0000185;BGC0001644;BGC0001300;BGC0000174;BGC0000967;BGC0001069;BGC0001091;BGC0001109;BGC0001564;BGC0001093;BGC0001098;BGC0001070;BGC0001103;BGC0001105;BGC0001031;BGC0001032;BGC0001108;BGC0001751;BGC0001112;BGC…
cAL-ACP	NF		PKS					2	62	BGC0001101;BGC0001330;BGC0000394;BGC0001559;BGC0000180;BGC0002011;BGC0001511;BGC0001759;BGC0000964;BGC0000974;BGC0001164;BGC0001331;BGC0001467;BGC0001877;BGC0001711;BGC0001163;BGC0001328;BGC0000393;BGC0001014;BGC0001754;BGC0001363;BGC0001063;BGC0001647;BGC0001160;BGC0000137;BGC0001007;BGC0001006;BGC0001088;BGC0000014;BGC0001884;BGC0000020;BGC0001089;BGC0000963;BGC0000970;BGC0000335;BGC0000993;BGC…
KS-AT-DH-KR-ACP-TE	N		PKS	Enoyl			TE	6	61	BGC0000052;BGC0000040;BGC0000028;BGC0001298;BGC0001619;BGC0001349;BGC0001690;BGC0001939;BGC0001784;BGC0001522;BGC0001944;BGC0001877;BGC0001348;BGC0000002;BGC0001544;BGC0002033;BGC0001647;BGC0000142;BGC0000021;BGC0001523;BGC0000029;BGC0000041;BGC0001932;BGC0001662;BGC0000042;BGC0001215;BGC0000116;BGC0001931;BGC0000053;BGC0001200;BGC0000096;BGC0000058;BGC0000069;BGC0001065;BGC0001194;BGC0000073;BGC…
C-A-ACP	N	Putative ACP wrong /mixed	Mixed	L			E	3	61	BGC0000459;BGC0001699;BGC0001515;BGC0001780;BGC0001517;BGC0000949;BGC0000964;BGC0000961;BGC0000186;BGC0001365;BGC0001771;BGC0001768;BGC0000436;BGC0001575;BGC0001393;BGC0001609;BGC0001358;BGC0001054;BGC0000954;BGC0000955;BGC0001235;BGC0001099;BGC0001816;BGC0000963;BGC0000288;BGC0001069;BGC0000972;BGC0000982;BGC0000334;BGC0000993;BGC0001093;BGC0000995;BGC0001096;BGC0001113;BGC0001611;BGC0001070;BGC…
C-PCP	NF		NRPS					2	59	BGC0001570;BGC0001101;BGC0000410;BGC0000352;BGC0000653;BGC0000144;BGC0000372;BGC0001183;BGC0000394;BGC0001214;BGC0001416;BGC0001699;BGC0001807;BGC0000402;BGC0000350;BGC0001672;BGC0001027;BGC0001249;BGC0000357;BGC0001993;BGC0001728;BGC0001090;BGC0000371;BGC0001021;BGC0000347;BGC0001393;BGC0000431;BGC0000460;BGC0001716;BGC0001442;BGC0001497;BGC0000297;BGC0000298;BGC0000960;BGC0001297;BGC0000901;BGC…
KS-ACP	S		PKS	Ketone	Y		E	2	52	BGC0000956;BGC0000175;BGC0000459;BGC0001780;BGC0001620;BGC0000111;BGC0000186;BGC0001543;BGC0001836;BGC0001367;BGC0001101;BGC0000185;BGC0001281;BGC0001054;BGC0000967;BGC0000972;BGC0001215;BGC0000986;BGC0000995;BGC0001113;BGC0001096;BGC0001611;BGC0001649;BGC0001916;BGC0000182;BGC0001159;BGC0001031;BGC0001032;BGC0001885;BGC0001106;BGC0001350;BGC0000127;BGC0001740;BGC0001750;BGC0000130;BGC0001751;BGC…
KS-tATd	S		PKS	Ketone	Y		E	2	52	BGC0000177;BGC0000083;BGC0001656;BGC0001186;BGC0001470;BGC0001646;BGC0001946;BGC0001520;BGC0000186;BGC0001094;BGC0001543;BGC0001025;BGC0001041;BGC0001644;BGC0000174;BGC0000967;BGC0001069;BGC0000971;BGC0001091;BGC0001109;BGC0000176;BGC0000178;BGC0001113;BGC0000995;BGC0001096;BGC0001005;BGC0001383;BGC0001031;BGC0001106;BGC0001108;BGC0001350;BGC0000181;BGC0001761;BGC0000145;BGC0000184;BGC0001795;BGC…
KS-AT	S		PKS	Ketone			E	2	49	BGC0001001;BGC0001202;BGC0001648;BGC0001432;BGC0001759;BGC0001963;BGC0000864;BGC0001213;BGC0001405;BGC0002010;BGC0001877;BGC0001328;BGC0000044;BGC0001041;BGC0000954;BGC0001927;BGC0001235;BGC0000023;BGC0000962;BGC0000971;BGC0000969;BGC0001559;BGC0000974;BGC0001457;BGC0000979;BGC0000980;BGC0000986;BGC0001941;BGC0000072;BGC0000869;BGC0001019;BGC0001231;BGC0001024;BGC0001022;BGC0001212;BGC0001292;BGC…
KS-tATd-DH-KR-cMT-ACP	S		PKS	Enoyl	Y	cMT	E	6	49	BGC0001071;BGC0001656;BGC0001186;BGC0001470;BGC0001646;BGC0001946;BGC0001520;BGC0000186;BGC0001025;BGC0001644;BGC0001088;BGC0001301;BGC0001300;BGC0001089;BGC0000173;BGC0000967;BGC0001069;BGC0001091;BGC0001299;BGC0001564;BGC0000178;BGC0001113;BGC0000182;BGC0001885;BGC0001106;BGC0001740;BGC0001751;BGC0001112;BGC0001111;BGC0000179;BGC0001772;BGC0000171;BGC0000184;BGC0001795;BGC0001114
KS-tATd-bACP	S		PKS	Ketone	Y		E	3	48	BGC0000177;BGC0001071;BGC0001470;BGC0001520;BGC0000186;BGC0001836;BGC0001025;BGC0001089;BGC0001099;BGC0000173;BGC0000174;BGC0000967;BGC0001091;BGC0001564;BGC0000176;BGC0000178;BGC0000182;BGC0001105;BGC0001031;BGC0001032;BGC0001350;BGC0001751;BGC0000179;BGC0000184;BGC0001115;BGC0001114
A-ACP	S		NRPS	L			L	2	47	BGC0000956;BGC0000328;BGC0000303;BGC0000409;BGC0001621;BGC0000372;BGC0001161;BGC0001162;BGC0001656;BGC0001372;BGC0001690;BGC0001780;BGC0001963;BGC0001764;BGC0001491;BGC0001543;BGC0001365;BGC0001190;BGC0000871;BGC0001527;BGC0001544;BGC0000287;BGC0001575;BGC0001627;BGC0001393;BGC0002002;BGC0000963;BGC0000967;BGC0001091;BGC0000034;BGC0000061;BGC0001117;BGC0000377;BGC0000382;BGC0001942;BGC0000125;BGC…
KS-AT-DH-ACP	S	Cannot be reduced	PKS	Ketone*			E	4	46	BGC0000114;BGC0000976;BGC0001773;BGC0001619;BGC0000037;BGC0001492;BGC0001122;BGC0000682;BGC0001963;BGC0001720;BGC0000002;BGC0001708;BGC0001360;BGC0001626;BGC0000137;BGC0001508;BGC0001923;BGC0000026;BGC0001523;BGC0000033;BGC0000042;BGC0000970;BGC0001165;BGC0001287;BGC0000353;BGC0000994;BGC0001002;BGC0000084;BGC0001677;BGC0000104;BGC0000106;BGC0001381;BGC0001703;BGC0001700;BGC0001709;BGC0000115;BGC…
DH-ACP	NF		PKS					2	44	BGC0001656;BGC0001186;BGC0001470;BGC0001520;BGC0000186;BGC0001836;BGC0001101;BGC0000172;BGC0000185;BGC0001089;BGC0001099;BGC0000173;BGC0000967;BGC0001069;BGC0001091;BGC0001109;BGC0000176;BGC0000178;BGC0001611;BGC0001070;BGC0001383;BGC0001031;BGC0001032;BGC0001885;BGC0001108;BGC0001350;BGC0000181;BGC0001740;BGC0001761;BGC0000179;BGC0001772;BGC0000184;BGC0001795;BGC0001823
C-A-PCP-TD	N		NRPS	L			TE-red	4	42	BGC0000384;BGC0000303;BGC0000983;BGC0000409;BGC0000391;BGC0001037;BGC0000394;BGC0001650;BGC0001122;BGC0001532;BGC0001574;BGC0000350;BGC0001394;BGC0000430;BGC0001724;BGC0001627;BGC0001358;BGC0001442;BGC0001497;BGC0000960;BGC0001874;BGC0000977;BGC0001255;BGC0001652;BGC0000363;BGC0000364;BGC0000365;BGC0001022;BGC0001345;BGC0000397;BGC0001637;BGC0000446;BGC0001805;BGC0001737;BGC0000362;BGC0000414;BGC…
KS-DH-KR-ACP	S		PKS	Enoyl	Y		E	4	42	BGC0000175;BGC0000459;BGC0001620;BGC0000964;BGC0000961;BGC0000186;BGC0001094;BGC0001742;BGC0001367;BGC0001991;BGC0001025;BGC0000185;BGC0001069;BGC0001091;BGC0001299;BGC0000993;BGC0001093;BGC0001070;BGC0001383;BGC0001885;BGC0001106;BGC0000181;BGC0001740;BGC0001112;BGC0001763;BGC0000171;BGC0001045;BGC0001116;BGC0001823
KR-ACP	NF		PKS					2	42	BGC0000177;BGC0000083;BGC0001349;BGC0001656;BGC0001186;BGC0001648;BGC0001780;BGC0001470;BGC0001759;BGC0001094;BGC0001543;BGC0001328;BGC0000185;BGC0001644;BGC0000029;BGC0000042;BGC0001299;BGC0001093;BGC0000051;BGC0000995;BGC0001113;BGC0001096;BGC0001100;BGC0001303;BGC0000097;BGC0001383;BGC0000181;BGC0001751;BGC0000138;BGC0001111;BGC0000184;BGC0001795;BGC0001114;BGC0001116
KS-AT-DH-cMT-KR-ACP	N		PKS	Enoyl		cMT	E	6	41	BGC0001026;BGC0001254;BGC0001136;BGC0000976;BGC0001445;BGC0001998;BGC0000959;BGC0001400;BGC0001970;BGC0001971;BGC0001182;BGC0001305;BGC0001449;BGC0001857;BGC0001978;BGC0000968;BGC0000975;BGC0001165;BGC0000978;BGC0000981;BGC0000989;BGC0000988;BGC0000990;BGC0000991;BGC0001255;BGC0000992;BGC0001218;BGC0000064;BGC0002035;BGC0001907;BGC0000069;BGC0000380;BGC0001015;BGC0001667;BGC0001705;BGC0001738;BGC…
KS-tATd-KR-cMT-ACP	S		PKS	Hydroxyl	Y	cMT	E	5	34	BGC0000177;BGC0000083;BGC0001071;BGC0001110;BGC0001656;BGC0001186;BGC0001646;BGC0001946;BGC0001836;BGC0001099;BGC0000967;BGC0001069;BGC0001564;BGC0001093;BGC0001885;BGC0001350;BGC0001740;BGC0001112;BGC0001111;BGC0001772;BGC0001795
KS-AT-ACP-TE	N		PKS	Ketone			TE	4	34	BGC0000007;BGC0000008;BGC0000009;BGC0000124;BGC0001446;BGC0001064;BGC0001169;BGC0001770;BGC0001908;BGC0001648;BGC0001742;BGC0000030;BGC0001057;BGC0000134;BGC0001495;BGC0001396;BGC0001357;BGC0000035;BGC0001199;BGC0000045;BGC0001566;BGC0000047;BGC0000080;BGC0001066;BGC0000087;BGC0000086;BGC0001663;BGC0000110;BGC0000094;BGC0000006;BGC0000004;BGC0001246;BGC0001072;BGC0001819
AT-ACP	N		PKS	Ketone			L	2	34	BGC0001062;BGC0000028;BGC0000065;BGC0000124;BGC0001169;BGC0001193;BGC0001537;BGC0001742;BGC0001348;BGC0000055;BGC0001041;BGC0000886;BGC0001235;BGC0001533;BGC0000031;BGC0000041;BGC0000971;BGC0001215;BGC0001293;BGC0000054;BGC0001003;BGC0000085;BGC0000092;BGC0000093;BGC0000109;BGC0000123;BGC0000145;BGC0001384;BGC0000165;BGC0000164;BGC0001800;BGC0000163;BGC0000159
KS-AT-DH-cMT-ER-KR-ACP	N		PKS	Akyl		cMT	E	7	32	BGC0001001;BGC0001252;BGC0000022;BGC0001290;BGC0001143;BGC0001030;BGC0001866;BGC0002030;BGC0001606;BGC0000062;BGC0001035;BGC0001899;BGC0001966;BGC0001358;BGC0000012;BGC0001884;BGC0001926;BGC0000063;BGC0000088;BGC0001816;BGC0001663;BGC0001339;BGC0000098;BGC0000039;BGC0001125;BGC0001950;BGC0001951;BGC0001953;BGC0001952;BGC0000146
A-PCP-E	N	*	NRPS	E			L	3	31	BGC0000408;BGC0001193;BGC0001192;BGC0001196;BGC0000452;BGC0001033;BGC0000402;BGC0001711;BGC0000357;BGC0001090;BGC0000325;BGC0000304;BGC0000901;BGC0001233;BGC0000351;BGC0001117;BGC0001098;BGC0000378;BGC0001005;BGC0000363;BGC0000364;BGC0000365;BGC0001103;BGC0001715;BGC0001153;BGC0000362;BGC0000426
C-ACP	NF		NRPS					2	27	BGC0000352;BGC0000361;BGC0001502;BGC0001261;BGC0001699;BGC0001718;BGC0001721;BGC0000961;BGC0001585;BGC0001527;BGC0000357;BGC0001014;BGC0000347;BGC0000963;BGC0000321;BGC0000380;BGC0000950;BGC0001717;BGC0000951;BGC0001251;BGC0001250;BGC0001044;BGC0001050;BGC0001058
KS-AT-KR-ACP-TE	N		PKS	Hydroxyl			TE	5	25	BGC0000050;BGC0000157;BGC0000976;BGC0001772;BGC0002032;BGC0000055;BGC0000151;BGC0000059;BGC0001447;BGC0000014;BGC0000018;BGC0001533;BGC0000031;BGC0000043;BGC0000054;BGC0000060;BGC0001812;BGC0000085;BGC0000092;BGC0000113;BGC0000126;BGC0000123;BGC0000149;BGC0000158;BGC0000166
cAL-KR-PCP	NF	*	NRPS					3	24	BGC0001000;BGC0001467;BGC0001846;BGC0000958;BGC0000985;BGC0000298;BGC0000297;BGC0001455;BGC0000960;BGC0000320;BGC0001019;BGC0001231;BGC0001919;BGC0001695;BGC0001029;BGC0001918;BGC0001216;BGC0001748;BGC0000453
C-A-ACP-TD	N	Putative ACP wrong /mixed	Mixed	L			TE-red	4	23	BGC0001026;BGC0001136;BGC0001445;BGC0001515;BGC0000959;BGC0001563;BGC0001182;BGC0001449;BGC0001857;BGC0001978;BGC0000968;BGC0000334;BGC0000992;BGC0001218;BGC0000064;BGC0001268;BGC0002035;BGC0000816;BGC0001738;BGC0001741;BGC0001881;BGC0001982;BGC0001049
cMT-ACP	NF		PKS			cMT		2	22	BGC0001656;BGC0001470;BGC0000186;BGC0001101;BGC0001025;BGC0001089;BGC0000173;BGC0000174;BGC0000967;BGC0001069;BGC0000176;BGC0000178;BGC0001032;BGC0001350;BGC0001751;BGC0001112;BGC0000179;BGC0001772;BGC0000184
C-A	S	*	NRPS	L			E	2	21	BGC0001000;BGC0000410;BGC0000352;BGC0000343;BGC0001183;BGC0001389;BGC0001699;BGC0001561;BGC0001030;BGC0001467;BGC0001327;BGC0001328;BGC0000357;BGC0000299;BGC0000996;BGC0000460;BGC0000963;BGC0001039;BGC0001048;BGC0001058
ACP-TE	NF		PKS					2	20	BGC0000011;BGC0000057;BGC0000107;BGC0000161;BGC0001489;BGC0001866;BGC0002030;BGC0001541;BGC0001542;BGC0001265;BGC0001266;BGC0001865;BGC0001578;BGC0001281;BGC0001906;BGC0001257;BGC0001258;BGC0000048;BGC0000152;BGC0001114
KS-tATd-ACP-TE	S		PKS	Ketone	Y		TE	4	20	BGC0000385;BGC0001656;BGC0001186;BGC0001470;BGC0001644;BGC0001301;BGC0001300;BGC0001089;BGC0001069;BGC0001299;BGC0001093;BGC0000178;BGC0001031;BGC0001032;BGC0001112;BGC0001761;BGC0001111;BGC0000179;BGC0001772;BGC0001795
KS-AT-KR-PCP	N	Putative PCP wrong /mixed	Mixed	Hydroxyl			E	4	20	BGC0001537;BGC0000961;BGC0001033;BGC0001054;BGC0001130;BGC0001902;BGC0000970;BGC0001630;BGC0001631;BGC0001019;BGC0001231;BGC0001048;BGC0001059;BGC0001056
KS-DH-ACP	S	Cannot be reduced	PKS	Ketone*	Y		E	3	19	BGC0001658;BGC0000459;BGC0001094;BGC0001219;BGC0000185;BGC0000014;BGC0001301;BGC0001089;BGC0000967;BGC0001069;BGC0001070;BGC0000182;BGC0001031;BGC0001032;BGC0001885;BGC0001106;BGC0001823
C-A-nMT-PCP-TE	N		NRPS	L		nMT	TE	5	19	BGC0000461;BGC0000459;BGC0001036;BGC0001214;BGC0001228;BGC0001451;BGC0000431;BGC0000985;BGC0000296;BGC0001968;BGC0000339;BGC0000412;BGC0000415;BGC0001984;BGC0000434;BGC0000445;BGC0000450;BGC0001943;BGC0001822
cAL-PCP	NF	*	PKS					2	19	BGC0002001;BGC0001999;BGC0000984;BGC0000402;BGC0000424;BGC0000413;BGC0001993;BGC0001728;BGC0001189;BGC0001090;BGC0000962;BGC0000975;BGC0001098;BGC0001667;BGC0001016;BGC0001103;BGC0001705;BGC0001344;BGC0001053
KS-ACP-tATd	S		PKS	Ketone	Y		E	3	18	BGC0001780;BGC0000186;BGC0001301;BGC0001300;BGC0000967;BGC0001109;BGC0001299;BGC0000176;BGC0001093;BGC0001383;BGC0001885;BGC0001108;BGC0000181;BGC0001751
A-nMT-PCP	N		NRPS	L		nMT	L	3	17	BGC0000384;BGC0001582;BGC0001207;BGC0000973;BGC0001813;BGC0000423;BGC0000465;BGC0001414;BGC0001015;BGC0001667;BGC0001017;BGC0001016;BGC0000396;BGC0001705;BGC0000444;BGC0001085
KS-KR-ACP	S		PKS	Hydroxyl	Y		E	3	17	BGC0001186;BGC0000111;BGC0000186;BGC0001094;BGC0001543;BGC0001711;BGC0000185;BGC0001300;BGC0001301;BGC0000986;BGC0001100;BGC0001383;BGC0001885;BGC0000181;BGC0000128;BGC0001795
KS-AT-oMT-KR-ACP	N		PKS	Hydroxyl		oMT	E	5	16	BGC0000976;BGC0001772;BGC0001884;BGC0001559;BGC0000974;BGC0000982;BGC0001165;BGC0001941;BGC0001009;BGC0001010;BGC0001024;BGC0001212;BGC0000153
KS-tATd-DH-ACP	S	*	PKS	Ketone	Y		E	4	15	BGC0001656;BGC0001470;BGC0001025;BGC0001644;BGC0000174;BGC0000178;BGC0000995;BGC0001113;BGC0001096;BGC0001031;BGC0001032;BGC0001111;BGC0001772;BGC0000184;BGC0001114
KS-AT-KR-DH	S		PKS	Enoyl			E	4	15	BGC0000965;BGC0000112;BGC0001060;BGC0000081;BGC0001584;BGC0001503;BGC0000150;BGC0001397;BGC0000033;BGC0000056;BGC0001008;BGC0001378;BGC0001804;BGC0001377;BGC0001815
AT-DH-KR-ACP	S	Not Loading (see Cmc-thuggacin A)	PKS	Enoyl			E	4	15	BGC0001432;BGC0001759;BGC0001447;BGC0000969;BGC0001941;BGC0000072;BGC0001024;BGC0001022;BGC0001212;BGC0001034;BGC0000149;BGC0000153;BGC0001051;BGC0001342
KS-tATd-DH	S	*	PKS	Ketone	Y		E	3	14	BGC0000177;BGC0000083;BGC0001780;BGC0001520;BGC0001299;BGC0001093;BGC0001383;BGC0001032;BGC0000181;BGC0001751;BGC0000184
DH-KR-ACP	NF		PKS					3	13	BGC0001658;BGC0001780;BGC0001711;BGC0000174;BGC0000967;BGC0001093;BGC0000178;BGC0000995;BGC0001096;BGC0001113;BGC0001070;BGC0000179;BGC0001114
A-PCP-TE	S	*	NRPS	L			L/TE	3	13	BGC0000408;BGC0000957;BGC0001192;BGC0001877;BGC0000340;BGC0001448;BGC0001715;BGC0000951;BGC0000403;BGC0001153;BGC0000354;BGC0001237;BGC0001050
KS-tATd-DH-KR	S		PKS	Enoyl	Y		E	4	13	BGC0001656;BGC0001520;BGC0000172;BGC0001644;BGC0001089;BGC0000173;BGC0000176;BGC0000178;BGC0001112;BGC0000179;BGC0001772;BGC0000184
KS-tATd-oMT-ACP	S	*	PKS	Ketone	Y	oMT	E	4	12	BGC0001110;BGC0001656;BGC0001186;BGC0000967;BGC0001111;BGC0000179;BGC0001772;BGC0001795
KS-tATd-KR	S		PKS	Hydroxyl	Y		E	3	11	BGC0000385;BGC0001836;BGC0000172;BGC0000967;BGC0001031;BGC0001032;BGC0001885;BGC0001350;BGC0000179;BGC0000184
cMT-bACP	NF		PKS			cMT		2	11	BGC0001470;BGC0001520;BGC0000172;BGC0000967;BGC0000178;BGC0001031;BGC0000184
KS-DH	S	*	PKS	Ketone	Y		E	2	11	BGC0000083;BGC0000124;BGC0001963;BGC0001543;BGC0001711;BGC0001991;BGC0000044;BGC0001019;BGC0000184;BGC0001116
KS-AT-cMT-KR-ACP	N		PKS	Hydroxyl		cMT	E	5	10	BGC0001000;BGC0001467;BGC0001055;BGC0000069;BGC0000467;BGC0001015;BGC0001667;BGC0001016;BGC0001017;BGC0001705
KS-DH-DH-KR-ACP	S	* (two DH)	PKS	Enoyl			E	5	10	BGC0000459;BGC0001301;BGC0001091;BGC0001106;BGC0001740;BGC0001045;BGC0001114;BGC0001116;BGC0001823
cAL-KR-ACP	NF	*	PKS					3	10	BGC0000067;BGC0000957;BGC0001846;BGC0001287;BGC0001119;BGC0000066;BGC0000074;BGC0000075;BGC0001066;BGC0000090
KS-DH-DH-KR-cMT-ACP	S	* (two DH)	PKS	Enoyl	Y	cMT	E	6	9	BGC0001102;BGC0000185;BGC0001301;BGC0001113;BGC0000995;BGC0001096;BGC0001611;BGC0000182;BGC0001114
KS-AT-DH-cMT-KR	S	*	PKS	Enoyl		cMT	E	5	9	BGC0000983;BGC0001892;BGC0001600;BGC0001724;BGC0001268;BGC0000098;BGC0000039;BGC0001881;BGC0001982
KS-DH-KR-cMT-ACP	N		PKS	Enoyl	Y	cMT	E	5	9	BGC0000177;BGC0000083;BGC0001300;BGC0000176;BGC0001070;BGC0001106;BGC0001116;BGC0001823
KS-AT-PCP	S	*	PKS	Ketone			E	3	9	BGC0000966;BGC0001443;BGC0001054;BGC0001957;BGC0001958;BGC0000972;BGC0000973;BGC0001956;BGC0001028
A-PCP-TD	S	*	NRPS	L			L/TE	3	8	BGC0001516;BGC0000712;BGC0001900;BGC0001599;BGC0001168;BGC0001187;BGC0000377;BGC0000422
KS-AT-DH	S	*	PKS	Ketone			E	3	8	BGC0001349;BGC0002011;BGC0001759;BGC0000029;BGC0000042;BGC0001303;BGC0000097
KS-AT-DH-ER-KR-ACP-TE	N		PKS	Akyl			TE	7	8	BGC0001963;BGC0000989;BGC0000988;BGC0000990;BGC0000991;BGC0001597;BGC0000072;BGC0001034
KS-AT-bACP	N	*	PKS	Ketone			E	3	8	BGC0001001;BGC0000976;BGC0001064;BGC0001970;BGC0001971;BGC0001357;BGC0001165;BGC0001566
C-A-ACP-E	N	Putative PCP wrong /mixed	Mixed	E			E	4	7	BGC0001142;BGC0001515;BGC0001021;BGC0001415;BGC0001240;BGC0000955
AT-KR-ACP	S	Not Loading (https://www.ncbi.nlm.nih.gov/pmc/articles/PMC5108699/)	PKS	Hydroxyl			E	3	7	BGC0001348;BGC0001027;BGC0001021;BGC0000021;BGC0001457;BGC0000147;BGC0002025
C-PCP-TE	NF		NRPS					3	7	BGC0000443;BGC0000459;BGC0001416;BGC0000964;BGC0001711;BGC0000437;BGC0000376
KS-ACP-tATd-KR	S	*	PKS	Hydroxyl	Y		E	4	7	BGC0001069;BGC0000178;BGC0001383;BGC0001885;BGC0000181
C-A-nMT-PCP-E	N	*	NRPS	E		nMT	E	5	7	BGC0000326;BGC0000461;BGC0000306;BGC0000969;BGC0000975;BGC0001414;BGC0001657
KS-DH-bACP	S	*	PKS	Ketone	Y		E	3	7	BGC0000177;BGC0001101;BGC0001113;BGC0000995;BGC0001096;BGC0001611;BGC0001116
A-KR-PCP	S	KR in NRPS * (https://onlinelibrary.wiley.com/doi/full/10.1002/anie.201102305)	NRPS	L			E	3	7	BGC0001341;BGC0001532;BGC0000320;BGC0001117;BGC0001630;BGC0000378;BGC0001631
AT-DH-ER-KR-ACP	S	* NO KS (https://www.ncbi.nlm.nih.gov/pmc/articles/PMC4646845/figure/F2/)	PKS	Akyl			E	5	6	BGC0001963;BGC0001447;BGC0000023;BGC0001013;BGC0001293;BGC0001011
C-PCP-E	NF		NRPS					3	6	BGC0000459;BGC0001117;BGC0000378;BGC0000388;BGC0001943;BGC0001822
KS-AT-DH-KR-ACP-TD	N		PKS	Enoyl			TE-red	6	6	BGC0000038;BGC0001433;BGC0001293;BGC0000132;BGC0000130;BGC0001296
KS-AT-KR-ACP-TD	N		PKS	Enoyl			TE-red	5	6	BGC0001971;BGC0001649;BGC0001916;BGC0001159;BGC0001793;BGC0001794
KS-PCP	S	* Putative PCP wrong /mixed	Mixed	Ketone	Y		E	2	6	BGC0000956;BGC0000961;BGC0002010;BGC0000972;BGC0000935;BGC0001942
KS-AT-DH-ER-KR	S	* No ACP	PKS	Akyl			E	5	6	BGC0001141;BGC0001892;BGC0000046;BGC0001447;BGC0001854;BGC0001901
KS-AT-cMT-PCP	N		PKS	Ketone		cMT	E	4	6	BGC0001203;BGC0000345;BGC0001919;BGC0001695;BGC0001039;BGC0001829
KR-DH	NF		PKS					2	6	BGC0000862;BGC0000864;BGC0001927;BGC0000865;BGC0000863;BGC0001056
cAL-KR-PCP-TE	NF		PKS					4	6	BGC0000975;BGC0001919;BGC0001695;BGC0001704;BGC0001703;BGC0001039
KS-AT-oMT-ACP	N		PKS	Ketone		oMT	E	4	5	BGC0000982;BGC0001941;BGC0001009;BGC0001010;BGC0001024
cMT-TD	NF		PKS			cMT		2	5	BGC0000027;BGC0000099;BGC0000022;BGC0000154;BGC0001338
KS-DH-cMT-KR-ACP	S	*	PKS	Enoyl	Y	cMT	E	5	5	BGC0001094;BGC0000069;BGC0001016;BGC0001017
KS-tATd-KR-cMT-bACP	S		PKS	Hydroxyl	Y	cMT	E	5	5	BGC0001470;BGC0001520;BGC0001109;BGC0001108;BGC0001772
KS-AT-DH-KR-PCP-TE	S	* Putative PCP wrong /mixed	Mixed	Enoyl			TE	6	5	BGC0000436;BGC0000997;BGC0001019;BGC0000383;BGC0001047
A-ACP-TD	S	*	NRPS	L			L/TE-red	3	5	BGC0000175;BGC0001381;BGC0001600;BGC0001626;BGC0000893
KS-AT-PCP-TE	S	* Putative PCP wrong /mixed	Mixed	Ketone			TE	4	5	BGC0001415;BGC0000958;BGC0000955;BGC0001455;BGC0001216
C-oxA-PCP-TE	NF	*	NRPS					4	5	BGC0000982;BGC0001941;BGC0001009;BGC0001010;BGC0001024
KS-AT-DH-KR	S		PKS	Enoyl			E	4	5	BGC0000032;BGC0000014;BGC0000021;BGC0001068;BGC0001303
KS-AT-ACP-TD	N		PKS	Ketone			TE-red	4	5	BGC0001722;BGC0001006;BGC0002022;BGC0001934;BGC0001172
DH-KR	NF		PKS					2	5	BGC0001067;BGC0000161;BGC0001489;BGC0000176;BGC0001761
KS-DH-ACP-TE	S	Cannot be reduced	PKS	Ketone*	Y		TE	4	4	BGC0001110;BGC0000180;BGC0000164;BGC0000163
KS-AT-ER-ACP	S	Cannot be reduced	PKS	Ketone*			E	4	4	BGC0000991;BGC0000989;BGC0000990;BGC0000988
A-ACP-TE	S	* Putative PCP wrong /mixed	Mixed	L			L/TE	3	4	BGC0001668;BGC0000442;BGC0001816;BGC0001712
A-TD	S	*	NRPS	L			L/TE	2	4	BGC0001923;BGC0001436;BGC0001557;BGC0001390
KS-KR-PCP	S	* Putative PCP wrong /mixed	Mixed	Hydroxyl	Y		E	3	4	BGC0001537;BGC0001033;BGC0000985;BGC0001050
KR-cMT-ACP	NF		PKS			cMT		3	3	BGC0001543;BGC0000178;BGC0001100
KS-AT-KR-PCP-TE	N	* Putative PCP wrong /mixed	Mixed	Hydroxyl			TE	5	3	BGC0001001;BGC0001467;BGC0001231
ACP-TD	NF		PKS					2	3	BGC0001598;BGC0001242;BGC0000869
C-ACP-TE	NF		Mixed					3	3	BGC0000287;BGC0000993;BGC0001045
KS-KR	S	NO ACP	PKS	Hydroxyl	Y		E	2	3	BGC0000114;BGC0000065;BGC0001329
C-A-cMT-PCP-TE	N		NRPS	L		cMT	TE	5	3	BGC0001014;BGC0000324;BGC0001801
KS-AT-cMT-ACP	N		PKS	Ketone		cMT	E	4	3	BGC0000017;BGC0001884;BGC0000069
KS-tATd-PCP	S	* Putative PCP wrong /mixed	Mixed	Ketone	Y		E	3	3	BGC0001102;BGC0001088;BGC0001740
KS-DH-KR-PCP	S	* Putative PCP wrong /mixed	Mixed	Enoyl	Y		E	4	3	BGC0001537;BGC0001751;BGC0001059
KS-AT-DH-KR-PCP	N	* Putative PCP wrong /mixed	Mixed	Enoyl			E	5	3	BGC0002001;BGC0000984;BGC0001457
PCP-E	NF		NRPS					2	3	BGC0001826;BGC0001070;BGC0001984
KS-AT-KR-DH-ER-PCP	N	* Putative PCP wrong /mixed	Mixed	Akyl			E	6	3	BGC0000972;BGC0001344;BGC0001053
KS-AT-DH-cMT-ER-KR	S	NO ACP	PKS	Enoyl		cMT	E	6	3	BGC0000003;BGC0001565;BGC0001404
C-A-ACP-TE	N	* Putative PCP wrong /mixed	Mixed	L			TE	4	3	BGC0001435;BGC0001716;BGC0001873
cAL-ER-ACP	NF		PKS					3	3	BGC0000994;BGC0000353;BGC0001040
A-ACP-E	N	* Putative PCP wrong /mixed	Mixed	L			E	3	3	BGC0001699;BGC0001679;BGC0001166
KS-AT-KR-DH-PCP	S	* cannot be redued ? (KR-DH)	PKS	Ketone*			E	5	3	BGC0000081;BGC0001332;BGC0001331
SAT-AT	NF		PKS					2	3	BGC0000027;BGC0000011;BGC0001996
cMT-PCP	NF		NRPS			cMT		2	2	BGC0001202;BGC0001885
tATd-DH-KR-cMT-ACP	NF		PKS			cMT		5	2	BGC0001186;BGC0001795
DH-KR-cMT	NF		PKS			cMT		3	2	BGC0000995;BGC0001096
KS-tATd-cMT-bACP	S		PKS	Ketone	Y	cMT	E	4	2	BGC0000174
oMT-ACP	NF		PKS			oMT		2	2	BGC0001001;BGC0000962
AT-DH-KR-PCP	NF		PKS				L	4	2	BGC0001230;BGC0001766
DH-ER-KR-ACP	NF		PKS					4	2	BGC0000068;BGC0001022
AT-PCP	NF		PKS					2	2	BGC0001034;BGC0000147
KS-tATd-ACP-KR	S		PKS	Hydroxyl	Y		E	4	2	BGC0000164;BGC0000163
KS-tATd-AT-oMT-KR-ACP	S	tATd-AT	PKS	Hydroxyl	Y	oMT	E	6	2	BGC0001970;BGC0001971
KS-tATd-KR-tATd-KR-ACP	S	double tATd	PKS	Hydroxyl	Y		E	6	2	BGC0000995;BGC0001096
C-cMT-PCP-TE	NF		NRPS			cMT		4	2	BGC0001055;BGC0000467
AT-TE	NF		PKS					2	2	BGC0000177;BGC0000083
C-A-TD	S	NO PCP	NRPS	L			TE-red	3	2	BGC0001399;BGC0000819
KS-tATd-DH-KR-ACP-TE	S		PKS	Enoyl	Y		TE	6	2	BGC0000177;BGC0000083
KS-tATd-cMT-ACP	S		PKS	Ketone	Y	cMT	E	4	2	BGC0001110;BGC0001520
KS-tATd-DH-KR-cMT-bACP	S		PKS	Enoyl	Y	cMT	E	6	2	BGC0000186;BGC0001115
A-KR-ACP	NF		PKS					3	2	BGC0001341;BGC0000453
DH-KR-cMT-ACP	NF		PKS			cMT		4	2	BGC0001299
KS-KR-PCP-E	NF		Mixed					4	2	BGC0000964;BGC0001045
tATd-oMT-ACP	NF		PKS			oMT		3	2	BGC0001656;BGC0001772
KS-AT-ER-KR-ACP	S	* cannot be redued ? (KR-DH)	PKS	Ketone*			E	5	2	BGC0001367;BGC0000023
KS-AT-TE	S	NO ACP	PKS	Ketone			TE	3	2	BGC0001102;BGC0001281
KS-AT-cMT-PCP-TE	S	PCP	Mixed	Ketone		cMT	TE	5	2	BGC0000346;BGC0001918
KS-ACP-TE	S		PKS	Ketone	Y		TE	3	2	BGC0000024;BGC0001100
KS-DH-DH	S	DH-DH	PKS	Ketone	Y		E	3	2	BGC0001301;BGC0001300
KS-DH-DH-ACP	S	DH-DH	PKS	Ketone	Y		E	4	2	BGC0001071;BGC0001564
KS-AT-KR	S	no acp	PKS	Hydroxyl			E	3	2	BGC0002022;BGC0001934
KS-AT-DH-ACP-TE	S	only DH	PKS	Ketone			TE	5	2	BGC0001658;BGC0000954
KS-AT-DH-cMT-KR-TD	N		PKS	Enoyl		cMT	TE-red	6	2	BGC0001264;BGC0001280
KS-AT-DH-KR-DH-PCP	S		Mixed	Enoyl			E	6	2	BGC0001330;BGC0001327
